# Supplementary material for: Host-pathogen interactions in the Plasmodium-infected mouse liver at spatial and single-cell resolution
Source: Nat Commun. 2024 Aug 19;15:7105. doi: 10.1038/s41467-024-51418-2 (PMC11333755; doi:10.1038/s41467-024-51418-2)
Supplement: Supplementary file 4 — Supplementary Data 1 [file 41467_2024_51418_MOESM4_ESM.xlsx]

## Sheet: ST_DATA
Differentially expressed genes between identified clusters of Spatial Transcriptomics data (ST)
p_val	avg_log2FC	pct.1	pct.2	p_val_adj	cluster	gene
0	1.25530628365817	0.998	0.864	0	ST1	Sds
0	1.12503887514058	1	0.976	0	ST1	Cyp2f2
0	0.925008044246226	0.949	0.729	0	ST1	Hsd17b6
0	0.887862898820294	1	0.958	0	ST1	Hsd17b13
0	0.869701239878607	0.998	0.98	0	ST1	Cyp2a4
0	0.852713489318404	0.707	0.389	0	ST1	Aldh1b1
0	0.817173080085212	0.996	0.904	0	ST1	Hal
0	0.797162599884238	0.928	0.684	0	ST1	Etnppl
0	0.739107059869249	0.891	0.656	0	ST1	Cyp17a1
0	0.732415477687748	0.996	0.907	0	ST1	Gls2
0	0.701620407638527	0.988	0.901	0	ST1	Ctsc
0	0.686181148249076	0.986	0.962	0	ST1	Apoa4
0	0.595066208957554	1	1	0	ST1	Rida
0	0.58904119908277	0.984	0.924	0	ST1	Fmo3
0	0.559871587877153	0.999	0.971	0	ST1	Uroc1
0	0.532893940432718	0.971	0.864	0	ST1	Amdhd1
0	0.530060776472967	0.934	0.804	0	ST1	Gldc
0	0.518252804179768	1	0.999	0	ST1	Pigr
0	0.512539129120682	0.737	0.512	0	ST1	Slc3a1
0	0.508987259214115	0.942	0.826	0	ST1	Mfsd2a
0	0.508410218833224	0.993	0.95	0	ST1	Ftcd
0	0.502286754391857	0.566	0.262	0	ST1	Cdh1
0	0.475796395027508	0.9	0.75	0	ST1	Sfxn1
0	0.441925438988125	1	0.996	0	ST1	Acly
0	0.435781102937764	1	0.996	0	ST1	Pck1
0	0.39617675179207	0.999	0.984	0	ST1	C9
0	0.385076916391771	1	1	0	ST1	Mug2
0	0.375216526718571	1	1	0	ST1	Cps1
0	0.374934519721532	0.416	0.182	0	ST1	Cryl1
0	0.360280092414894	0.999	0.995	0	ST1	Sdc1
0	0.345690105438427	1	1	0	ST1	Tat
0	0.3423407383023	1	1	0	ST1	Ass1
0	0.330859700612837	1	1	0	ST1	Apoc3
0	0.319553922297072	1	1	0	ST1	Arg1
0	0.307543239198106	1	1	0	ST1	Hsd11b1
0	0.295952654188157	1	1	0	ST1	Fbp1
0	0.287891935408111	1	1	0	ST1	Aldob
9.30819743431163e-283	0.396892345042277	1	0.997	1.49852670494983e-278	ST1	Asl
5.29293922496675e-261	0.76706730082661	0.933	0.827	8.52110285827397e-257	ST1	A1bg
5.16173199183442e-241	0.322115971457665	1	1	8.30987233365423e-237	ST1	Uox
1.04630308201799e-230	0.384586156746264	0.482	0.269	1.68444333174077e-226	ST1	Mmd2
1.47734198625684e-220	0.405379617594587	0.992	0.961	2.37837286367489e-216	ST1	Slc7a2
1.86417426253501e-210	0.382925434278922	0.585	0.389	3.00113414525512e-206	ST1	Gas2
4.54034952789107e-205	0.414789850306482	0.75	0.606	7.30950870495183e-201	ST1	Aspg
3.41866239618357e-199	0.321491459652408	0.944	0.877	5.50370459161594e-195	ST1	Tm4sf4
1.49725673859056e-194	0.399862584436919	0.977	0.923	2.41043362345694e-190	ST1	G6pc
2.82294610991109e-191	0.269747704155617	0.352	0.178	4.54466094234586e-187	ST1	Sulf2
6.74275271585913e-187	0.406477436294229	0.985	0.966	1.08551575972616e-182	ST1	Got1
5.12904583354025e-182	0.279559086735361	0.403	0.223	8.25725088741644e-178	ST1	Tstd1
1.91896664419618e-178	0.318912126837322	0.47	0.288	3.08934440049143e-174	ST1	Slc22a7
4.64139141179017e-176	0.370056162743775	0.995	0.977	7.472176033841e-172	ST1	Slc25a47
5.90232522076625e-169	0.268484728437623	0.999	0.997	9.50215337291158e-165	ST1	Elovl5
3.13509422653339e-168	0.276410368855781	0.277	0.13	5.04718819529611e-164	ST1	Ptgds
2.76698242071659e-164	0.310794571383214	0.868	0.788	4.45456499911163e-160	ST1	Atp1b1
1.27655727651042e-160	0.299641207555582	0.961	0.925	2.05512955945412e-156	ST1	Abhd2
1.33917585105302e-143	0.375034060870057	0.922	0.873	2.15593920261025e-139	ST1	Aqp8
1.22570432931937e-138	0.264643055914314	0.987	0.98	1.97326139977125e-134	ST1	Ces3b
7.65192025795183e-128	0.333713938944909	0.997	0.994	1.23188264232767e-123	ST1	Cth
1.18920893186086e-124	0.272550340064337	0.984	0.97	1.91450745940279e-120	ST1	Retsat
8.15226226706978e-119	0.278285782213238	0.679	0.557	1.31243270237556e-114	ST1	Slc25a51
1.73701208266975e-115	0.278841384742072	0.994	0.986	2.79641575189003e-111	ST1	Nnmt
1.16083965086927e-114	0.263049449981622	0.56	0.414	1.86883575393444e-110	ST1	Srd5a1
1.82301211632038e-111	0.302465193987287	0.52	0.379	2.93486720606419e-107	ST1	Paxx
7.64602907071344e-110	0.263640856911171	0.748	0.65	1.23093422009416e-105	ST1	Ddah1
6.03379054363547e-76	0.372050612568159	0.53	0.421	9.71379939619874e-72	ST1	Gsta2
1.36404067917678e-70	0.264684570202227	0.899	0.868	2.1959690894067e-66	ST1	Lpin1
4.4200520266083e-45	0.256566109454207	0.489	0.407	7.11584175763671e-41	ST1	Rgs16
0	0.735009463502423	1	0.983	0	ST2	Cyp2e1
0	0.725154017287927	0.999	0.943	0	ST2	Cyp2c69
0	0.662504476171564	1	0.992	0	ST2	Cyp2c37
0	0.656008406814211	1	0.972	0	ST2	Cyp2a5
0	0.60963208069462	0.948	0.757	0	ST2	Slco1a1
0	0.564812922991201	0.999	0.966	0	ST2	Gulo
0	0.562351827348729	1	0.976	0	ST2	Lect2
0	0.562132435934752	1	0.984	0	ST2	Cyp1a2
0	0.55396910614272	0.966	0.847	0	ST2	Aldh3a2
0	0.552417479523187	1	0.99	0	ST2	Slc22a1
0	0.517389895650356	1	1	0	ST2	Car3
0	0.504742297741119	1	1	0	ST2	Aldh1a1
0	0.494596248620344	1	1	0	ST2	Cyp2c50
0	0.487900243768436	1	1	0	ST2	Rgn
0	0.474547663751238	1	1	0	ST2	Akr1c6
0	0.453223291070437	1	1	0	ST2	Cyp3a11
0	0.452450761197867	1	1	0	ST2	Cyp2c29
0	0.441308585354167	1	0.996	0	ST2	Cyp2c54
0	0.439065314473985	1	0.989	0	ST2	Oat
0	0.431990101625598	1	0.998	0	ST2	Slco1b2
0	0.43060627915996	1	1	0	ST2	Pon1
0	0.429452206598807	1	1	0	ST2	Gstm1
0	0.424885034656828	0.944	0.783	0	ST2	Gstm2
0	0.424397461906116	0.999	0.987	0	ST2	Cyp27a1
0	0.349834181129108	1	1	0	ST2	Fabp1
0	0.342345681606364	1	1	0	ST2	Gsta3
0	0.316556665423626	1	1	0	ST2	Sord
0	0.314055970959008	1	1	0	ST2	Ces1d
0	0.308687452939324	1	0.999	0	ST2	Ces3a
0	0.307118214945073	1	1	0	ST2	Aldh2
0	0.256669718900896	1	1	0	ST2	Mgst1
2.02578084928287e-280	0.336384050971175	1	0.999	3.26130458926049e-276	ST2	Cyb5a
3.59499806556738e-279	0.39828518682028	0.999	0.99	5.78758738575693e-275	ST2	Acaa1b
7.69512482610311e-278	0.376496531347144	0.992	0.962	1.23883814575434e-273	ST2	Cyp2c67
2.7096034888973e-272	0.449702496689997	0.856	0.685	4.36219065677577e-268	ST2	Gstm3
8.84467438154168e-264	0.463546332075457	0.552	0.318	1.42390412868439e-259	ST2	Sult3a1
2.03055372065892e-255	0.368232659119009	0.973	0.897	3.2689884348888e-251	ST2	Blvrb
5.87198474703064e-247	0.340063833345913	0.996	0.979	9.45330824424462e-243	ST2	Ugt2b1
2.07123300645162e-243	0.296281512725025	1	1	3.33447801708647e-239	ST2	Rnase4
6.26483075043396e-243	0.465342011897876	0.862	0.7	1.00857510251236e-238	ST2	Csad
4.56618187878619e-238	0.346923924362567	1	0.961	7.35109620665789e-234	ST2	Sult2a8
1.47507087251215e-227	0.358160805603999	0.999	0.993	2.37471659765732e-223	ST2	Cyp4a14
7.02321962361916e-212	0.343424011698068	0.963	0.89	1.13066812720645e-207	ST2	Akr1c20
5.68350846171846e-210	0.341341741883038	0.972	0.916	9.14988027252054e-206	ST2	1810058I24Rik
3.52263059473583e-204	0.291356148635729	1	0.996	5.67108299446521e-200	ST2	Nrn1
5.14256290087959e-203	0.300115618556341	0.998	0.996	8.27901201412605e-199	ST2	Hmgcs1
2.01565964707611e-196	0.315115894428829	0.988	0.956	3.24501046582783e-192	ST2	Hpgd
1.48487587147625e-192	0.463288511854201	0.922	0.795	2.39050166548962e-188	ST2	Cyp3a44
5.8995661032452e-188	0.342844266858096	0.995	0.973	9.49771146961445e-184	ST2	Cyp4a10
1.00013248016254e-187	0.297875991444249	0.992	0.964	1.61011327981368e-183	ST2	Lifr
2.11629882029277e-185	0.363898193989461	0.663	0.476	3.40702947078933e-181	ST2	Cyp2c38
1.44476125435676e-182	0.265606072891206	1	0.998	2.32592114338895e-178	ST2	Nat8f2
6.72188868098077e-180	0.299167964752135	0.677	0.472	1.08215685875109e-175	ST2	Lhpp
1.46550303964872e-171	0.304807439625312	0.992	0.953	2.35931334353048e-167	ST2	Ces1g
8.39820024918399e-167	0.312916405056567	0.876	0.734	1.35202625811613e-162	ST2	Cyp2d9
9.87825742180942e-166	0.321937183639876	0.958	0.886	1.5903006623371e-161	ST2	Nr1i3
4.63020810115907e-151	0.265854046439747	0.99	0.952	7.45417202205598e-147	ST2	Ces2e
5.49868493388823e-150	0.279867411332804	0.999	0.98	8.85233287506666e-146	ST2	Fdps
7.71379411565588e-148	0.291119404942607	0.455	0.278	1.24184371467944e-143	ST2	Nxpe2
3.8721060044055e-145	0.342125774478984	0.485	0.314	6.23370345649242e-141	ST2	Acot1
1.25439157840297e-144	0.336032880449349	0.751	0.604	2.01944500207094e-140	ST2	Cldn2
9.43189641997885e-140	0.298981090809655	0.999	0.995	1.51844100465239e-135	ST2	Msmo1
6.87917874721272e-138	0.251496136602305	0.999	0.994	1.10747898651378e-133	ST2	Paqr9
7.3452544486692e-138	0.270567363851339	0.966	0.922	1.18251251369125e-133	ST2	Cpox
2.00683515718689e-136	0.291414623184788	0.783	0.644	3.23080391955518e-132	ST2	Gstm6
3.17826013029336e-134	0.295419363725718	0.916	0.86	5.11668098375928e-130	ST2	Comt
5.97541021351349e-128	0.293525082943774	0.966	0.923	9.61981290273537e-124	ST2	Eci2
1.76646996793169e-122	0.25670904603126	0.924	0.845	2.84384000137323e-118	ST2	Slc16a10
2.32794239553349e-120	0.28021509858534	0.936	0.862	3.74775446256936e-116	ST2	Fabp2
8.53954782802033e-110	0.255403146293127	0.963	0.909	1.37478180483299e-105	ST2	Tlcd2
1.1790713709155e-105	0.311137337019707	0.631	0.497	1.89818700003687e-101	ST2	Cela1
2.91164394698537e-104	0.273624349786572	1	0.998	4.68745559025175e-100	ST2	Inmt
9.78475614101097e-104	0.338314037678295	0.87	0.747	1.57524789114136e-99	ST2	Cyp7a1
7.88588986773175e-102	0.260753115817262	0.925	0.848	1.26954940980613e-97	ST2	Cyp2b13
2.18946920558842e-92	0.268853363157106	0.999	0.992	3.52482647407679e-88	ST2	Serpina6
2.66177108375832e-88	0.282640939801823	0.557	0.428	4.28518526774252e-84	ST2	Avpr1a
8.79510727067672e-84	0.262327680857715	0.691	0.58	1.41592431950625e-79	ST2	Adh4
1.8670358511169e-77	0.280654973061172	0.472	0.358	3.00574101671309e-73	ST2	Ndrg1
2.71984675106284e-68	0.273323881726379	0.781	0.678	4.37868128453607e-64	ST2	Tsku
0	1.58904656942556	0.999	0.849	0	ST3	Saa3
0	1.5004091985325	1	0.924	0	ST3	Saa2
0	1.30460776513524	1	0.973	0	ST3	Saa1
0	1.27376115593797	1	0.923	0	ST3	Orm2
0	1.11712138414071	0.998	0.891	0	ST3	Lcn2
0	0.972963042788823	0.948	0.661	0	ST3	Cxcl9
0	0.742876989403204	0.949	0.76	0	ST3	Marco
0	0.734321373216114	1	1	0	ST3	Hp
0	0.725853416157452	1	1	0	ST3	Apcs
0	0.719827109187854	1	1	0	ST3	Orm1
0	0.610100777950559	1	1	0	ST3	Lrg1
0	0.537055138722435	1	0.998	0	ST3	Serpina3n
0	0.518777604290491	1	1	0	ST3	Hpx
0	0.474346028524494	1	1	0	ST3	Itih3
0	0.402561027644261	1	1	0	ST3	Fgl1
0	0.397066786295361	1	1	0	ST3	Itih4
0	0.367419123849483	1	1	0	ST3	Ang
0	0.338854830746171	1	1	0	ST3	C3
0	0.323653204092206	1	1	0	ST3	Ambp
1.28480236982647e-276	0.422003217186159	0.968	0.903	2.06840333518363e-272	ST3	Prg4
3.12256694668882e-248	0.258476184385216	1	1	5.02702052747434e-244	ST3	Fgb
2.72688951308168e-239	0.27564644478172	1	1	4.3900194271102e-235	ST3	Rnase4
3.81943888600965e-230	0.301724647506627	1	1	6.14891466258693e-226	ST3	Cfb
2.50234021617607e-218	0.363896561754801	0.555	0.31	4.02851751402186e-214	ST3	Gbp2
2.33024270577833e-197	0.300838579142023	1	1	3.75145773203253e-193	ST3	Hamp
3.10904680615788e-193	0.328500168640034	0.995	0.986	5.00525445323356e-189	ST3	Serpina10
1.87759432637416e-190	0.59496981576468	0.999	0.976	3.02273910602976e-186	ST3	Mt2
1.54432943081665e-182	0.265162703316528	1	0.999	2.48621595067173e-178	ST3	Qsox1
1.29105239094782e-173	0.620210637831895	0.999	0.984	2.0784652441869e-169	ST3	Mt1
1.24035303356399e-146	0.265694677197114	0.996	0.987	1.99684434873466e-142	ST3	Tmem176a
1.59651798000337e-138	0.446011394019605	0.658	0.49	2.57023429600743e-134	ST3	Lpl
1.44194022669314e-135	0.252802628894636	1	1	2.32137957095328e-131	ST3	Fgg
7.61758533473859e-133	0.307600918451437	0.941	0.893	1.22635506303957e-128	ST3	Lyz2
6.33932844704217e-130	0.284521581449478	0.973	0.96	1.02056848668932e-125	ST3	Lbp
1.46130920376217e-129	0.262804144162402	0.99	0.976	2.35256168713672e-125	ST3	Tmem176b
1.18989236481443e-127	0.295228682774601	0.975	0.946	1.91560771811474e-123	ST3	Tapbp
7.50727236313186e-121	0.32397058890852	0.65	0.481	1.2085957777406e-116	ST3	Il18bp
3.31349689409942e-119	0.310036455986347	0.993	0.987	5.33439864981066e-115	ST3	Nnmt
8.22088373965226e-103	0.30836247483279	0.943	0.897	1.32348007324662e-98	ST3	Igtp
5.49635686382931e-98	0.37610160334416	0.405	0.258	8.84858491507881e-94	ST3	Angptl8
8.61081771338099e-95	0.282545976696059	0.756	0.646	1.38625554367721e-90	ST3	Tap1
1.21801586861411e-80	0.259659382604304	0.494	0.346	1.96088374688186e-76	ST3	Serpina7
2.50747918064287e-76	0.323175865431684	0.999	0.993	4.03679073291695e-72	ST3	Iigp1
1.64396981924116e-70	0.334217616999521	0.631	0.536	2.64662701199635e-66	ST3	Slc41a2
3.19557744401054e-59	0.254456255092123	0.937	0.926	5.14456012711257e-55	ST3	Rps27
4.10858599071132e-56	0.267450020090828	0.651	0.569	6.61441258644616e-52	ST3	Efna1
4.84455856844302e-51	0.279506175066895	0.657	0.588	7.79925483933642e-47	ST3	Id3
1.27234442297364e-12	0.278887051945141	0.731	0.783	2.04834728654526e-08	ST3	Cyp7a1
0	2.60004734187395	1	0.971	0	ST4	Glul
0	2.34708364496167	0.997	0.662	0	ST4	Slc1a2
0	2.00047892699842	1	0.991	0	ST4	Oat
0	1.48641740847331	1	0.975	0	ST4	Cyp2a5
0	1.42028451087747	0.832	0.259	0	ST4	Rhbg
0	1.33025598750141	1	0.97	0	ST4	Gulo
0	1.25546976082598	0.902	0.471	0	ST4	Lhpp
0	1.18603793146693	0.963	0.742	0	ST4	Cyp2d9
0	1.18348626566472	1	0.991	0	ST4	Slc22a1
0	1.16008875938715	0.778	0.228	0	ST4	Slc13a3
0	1.13991684306629	1	0.979	0	ST4	Lect2
0	1.10636280984359	0.989	0.798	0	ST4	Gstm2
0	1.09357154840162	0.945	0.696	0	ST4	Gstm3
0	1.07035082976827	1	0.993	0	ST4	Cyp2c37
0	0.926552060524925	1	0.985	0	ST4	Cyp2e1
0	0.851820179403759	1	0.986	0	ST4	Cyp1a2
0	0.760700819123787	0.99	0.905	0	ST4	Blvrb
0	0.747873447968429	1	1	0	ST4	Aldh1a1
0	0.733441298493003	0.984	0.859	0	ST4	Aldh3a2
0	0.71306897902079	0.997	0.965	0	ST4	Cyp2c67
0	0.686700571062275	0.964	0.85	0	ST4	Slc16a10
0	0.678995856896348	0.985	0.921	0	ST4	1810058I24Rik
0	0.668671881842399	0.631	0.278	0	ST4	Cyp2a22
0	0.666671651877285	1	1	0	ST4	Rgn
0	0.649274275235974	1	1	0	ST4	Akr1c6
0	0.631837189958733	1	1	0	ST4	Cyp2c29
0	0.622276958415768	1	0.998	0	ST4	Slco1b2
0	0.620561300636985	0.634	0.279	0	ST4	Nxpe2
0	0.611901684973954	0.981	0.897	0	ST4	Akr1c20
0	0.56094552578562	0.525	0.188	0	ST4	Npr2
0	0.558799640258088	1	1	0	ST4	Ang
0	0.553033636793093	1	1	0	ST4	Rnase4
0	0.534180467946137	1	1	0	ST4	Gstm1
0	0.525168000557899	1	1	0	ST4	Cyp2c50
0	0.50623630312773	1	1	0	ST4	Pon1
0	0.482675657275908	1	1	0	ST4	Aldh2
0	0.469305419595195	1	1	0	ST4	Car3
0	0.467186126842833	0.414	0.111	0	ST4	Lgr5
0	0.43923867547119	1	1	0	ST4	Sord
0	0.433314822059112	1	1	0	ST4	Gsta3
0	0.433019518345651	1	1	0	ST4	Cyp3a11
0	0.388601869587506	1	1	0	ST4	Prdx6
0	0.384860614742103	0.349	0.093	0	ST4	Rcan2
6.67259476181969e-306	0.626282621993176	0.865	0.652	1.07422103070535e-301	ST4	Gstm6
5.06964691905551e-302	0.463042156531328	0.402	0.133	8.16162457498746e-298	ST4	Slc1a4
9.03890821876024e-289	0.25552001214199	1	1	1.45517383413821e-284	ST4	Mgst1
9.48369221378563e-288	0.444443714206825	1	0.997	1.52677960949735e-283	ST4	Cyp2c54
7.17851207155756e-283	0.624707545257067	0.63	0.318	1.15566865840005e-278	ST4	Acot1
9.01788626458119e-277	0.687766293763879	0.648	0.338	1.45178950973493e-272	ST4	Serpina7
1.41299662766635e-272	0.652487784487827	0.925	0.784	2.27478327088006e-268	ST4	Slco1a1
4.30384928578071e-270	0.490467866755231	0.996	0.981	6.92876696517837e-266	ST4	Ugt2b1
2.67080315161843e-268	0.576727710078486	0.764	0.488	4.29972599379051e-264	ST4	Cyp2c38
5.36123545959852e-261	0.469808944360047	0.999	0.997	8.63105296640766e-257	ST4	Nrn1
1.27835471204844e-253	0.494490494274987	0.514	0.229	2.05802325092678e-249	ST4	Pcp4l1
3.85150460765842e-252	0.337271213603824	0.307	0.091	6.20053726786929e-248	ST4	Fitm1
1.10576542713189e-250	0.337312282146822	1	1	1.78017176113963e-246	ST4	C4bp
2.32690155139938e-243	0.672306694144067	0.997	0.951	3.74607880759786e-239	ST4	Cyp2c69
1.31276673520298e-238	0.469341434428919	0.5	0.223	2.11342316700327e-234	ST4	Tbx3
1.26172567939438e-223	0.500346871215527	0.976	0.926	2.03125217125701e-219	ST4	Cpox
4.86482027023484e-223	0.352061966686023	0.287	0.088	7.83187415305107e-219	ST4	Rspo3
2.09756297315571e-222	0.516859988609192	1	0.993	3.37686663048338e-218	ST4	Serpina6
1.26545109182145e-212	0.422222165980664	0.993	0.962	2.03724971272335e-208	ST4	Aqp9
1.54215922257936e-212	0.384924069561854	1	0.999	2.48272213243051e-208	ST4	Nat8f2
1.93457433738109e-212	0.432204480737829	0.399	0.163	3.11447122574982e-208	ST4	Rdh9
2.68164660661492e-211	0.510655443059877	0.999	0.975	4.31718287198935e-207	ST4	Cyp4a10
2.77608144221998e-210	0.392800148177574	1	1	4.46921351382995e-206	ST4	Cyb5a
1.13163986638963e-205	0.309975866406879	1	1	1.82182702090067e-201	ST4	Pah
1.93897692590906e-205	0.289869428589045	0.268	0.082	3.121558953021e-201	ST4	Vldlr
1.59899566974104e-199	0.528398764122056	0.615	0.34	2.5742231287161e-195	ST4	Sult3a1
1.36446747802607e-191	0.484831056047628	0.649	0.39	2.19665619287416e-187	ST4	Rmdn2
1.38281761610851e-189	0.39401968535741	0.992	0.968	2.2261980801731e-185	ST4	Ugt2b35
6.50407628398049e-188	0.304320272793261	1	0.999	1.04709124095802e-183	ST4	Ces3a
1.49287794086468e-182	0.421444426564022	0.969	0.919	2.40338419699804e-178	ST4	Alad
2.4797062153896e-162	0.363169629044752	0.993	0.97	3.99207903615572e-158	ST4	Chp1
1.50054023327977e-156	0.331107996814011	0.999	0.989	2.4157197215571e-152	ST4	Cyp27a1
1.24321388108092e-154	0.454815238142084	0.891	0.87	2.00145002715218e-150	ST4	Comt
1.71576929348689e-151	0.307035177275558	1	0.999	2.76221698558454e-147	ST4	Acsm1
5.34783084889085e-151	0.283663943503198	1	0.998	8.60947288362937e-147	ST4	Ugt2b34
5.58317171061815e-148	0.369801151473132	0.997	0.979	8.98834813692416e-144	ST4	Akr1c14
4.28228908626322e-147	0.36186280288557	0.986	0.958	6.89405719997515e-143	ST4	Ces2e
4.22549399441808e-137	0.3737599100424	0.504	0.287	6.80262278161366e-133	ST4	Csrp2
1.02560331405827e-134	0.346145987393405	0.999	0.992	1.6511187753024e-130	ST4	Acaa1b
7.08306560258387e-133	0.401559788148792	0.69	0.484	1.14030273135998e-128	ST4	Ahr
3.62241043660029e-132	0.296900546440376	0.998	0.993	5.83171856188281e-128	ST4	Fmo1
2.01514453366482e-131	0.39681950771008	0.977	0.927	3.24418118474699e-127	ST4	Eci2
7.64355622557699e-129	0.360726292381472	0.916	0.828	1.23053611675564e-124	ST4	Cyp2d40
7.68418297079982e-128	0.395015606653358	0.78	0.617	1.23707661646906e-123	ST4	Plbd1
3.57409234526479e-127	0.363312670992205	0.999	0.994	5.75393126664178e-123	ST4	Cyp4a14
4.42059847393381e-127	0.345730981605369	0.986	0.961	7.11672148318605e-123	ST4	Hpgd
2.51431505421367e-126	0.311207045034532	0.326	0.15	4.04779580577859e-122	ST4	Cyp2c55
1.34576511571937e-125	0.44523341792512	0.588	0.378	2.16654725979662e-121	ST4	Tsc22d1
4.77623470909383e-125	0.359120687559788	0.575	0.36	7.68926025817015e-121	ST4	Cyp7b1
7.66216040670242e-119	0.288301363914769	0.996	0.988	1.23353120387502e-114	ST4	Mbl1
8.05528835138524e-119	0.284177962312593	0.997	0.983	1.29682087168951e-114	ST4	Entpd5
1.12911796421905e-116	0.386554252279589	0.663	0.47	1.81776701059625e-112	ST4	Idh3a
9.13843004317952e-115	0.389756576819264	0.736	0.58	1.47119585265147e-110	ST4	Aspscr1
9.30546627603815e-114	0.366587721759686	0.935	0.872	1.49808701577938e-109	ST4	Fabp2
5.83367770532933e-113	0.324119477454864	0.95	0.88	9.39163773780969e-109	ST4	Aars
1.56166053021445e-111	0.514432469029859	0.836	0.814	2.51411728759224e-107	ST4	Prodh
1.6849797029779e-104	0.406069573567494	0.68	0.508	2.71264882382411e-100	ST4	Cela1
4.43748974854165e-104	0.48665515204376	0.812	0.687	7.1439147461772e-100	ST4	Tsku
8.84790179798817e-103	0.349373636852785	0.563	0.372	1.42442371045811e-98	ST4	Cyp26a1
3.38502372329643e-101	0.371074403125526	0.635	0.435	5.44954969213493e-97	ST4	Avpr1a
2.32136363141141e-100	0.319953704110389	0.932	0.871	3.73716331020922e-96	ST4	Dhrs1
3.11379942979758e-100	0.338460309169647	0.877	0.786	5.01290570203112e-96	ST4	Slc16a7
1.15330629309756e-99	0.299978752613339	0.946	0.893	1.85670780125776e-95	ST4	Hsd3b3
1.23698623443636e-99	0.400794254943878	0.751	0.622	1.9914241388191e-95	ST4	Cldn2
5.80712538860795e-96	0.279922152673946	0.987	0.971	9.34889116311994e-92	ST4	Cmbl
3.66337054613012e-93	0.321586088923543	0.983	0.972	5.89766024221488e-89	ST4	Dcn
9.00256897877974e-93	0.337684055831474	0.697	0.538	1.44932357989375e-88	ST4	Fam107b
1.72477903620658e-92	0.291892920564836	0.956	0.914	2.77672177038898e-88	ST4	Arpp19
1.07671837890467e-89	0.273977436059343	0.987	0.968	1.73340891819863e-85	ST4	Lifr
2.40965731685815e-88	0.288742083644236	0.967	0.924	3.87930731440993e-84	ST4	Plpp3
2.04301762834973e-85	0.320409821899413	0.892	0.83	3.28905407988024e-81	ST4	Tst
2.62201886177613e-85	0.333371297897232	0.742	0.588	4.2211881655734e-81	ST4	Adh4
2.17210961926779e-83	0.321154489945848	0.97	0.94	3.49687927605922e-79	ST4	Acaa1a
3.23678656975541e-83	0.30418811462034	0.897	0.827	5.21090269864923e-79	ST4	Cdh2
1.27222221627834e-82	0.548080503083748	0.854	0.764	2.04815054598651e-78	ST4	Cyp7a1
1.43318435930942e-82	0.281634651931248	0.927	0.856	2.30728350005224e-78	ST4	Ldhd
5.78642921631745e-81	0.254998791827572	0.986	0.965	9.31557239534946e-77	ST4	Dnaja1
6.0741154446541e-81	0.387494932361469	0.523	0.366	9.77871845434864e-77	ST4	Ndrg1
4.11892797526836e-79	0.342182238789243	0.665	0.526	6.63106214738453e-75	ST4	Pdxk
2.54422086375954e-78	0.288936845488229	0.868	0.792	4.09594116856649e-74	ST4	Tex264
5.66644290528912e-77	0.257134348305213	0.97	0.939	9.12240643322495e-73	ST4	Psmb7
6.5565571566075e-76	0.318306304720697	0.742	0.627	1.05554013664224e-71	ST4	Cd36
5.98181684084286e-75	0.281455311792389	0.503	0.338	9.63012693207293e-71	ST4	Mme
9.31084588671973e-74	0.278673411556651	0.492	0.331	1.49895307930301e-69	ST4	Ube2e2
7.10674756912986e-73	0.355144265257691	0.996	0.982	1.14411529115422e-68	ST4	Por
7.78557551317661e-73	0.27929485158981	0.564	0.393	1.2533998018663e-68	ST4	Gas6
1.36975087455512e-72	0.320916713010748	0.641	0.492	2.20516193294628e-68	ST4	Vnn1
1.13551567050966e-71	0.276452310647928	0.484	0.325	1.82806667795351e-67	ST4	Dym
1.38788960389307e-71	0.278945126820996	0.821	0.727	2.23436347330746e-67	ST4	Rdh16
2.13529511325221e-70	0.276987374407753	0.95	0.896	3.43761160282473e-66	ST4	Nr1i3
5.44089621065568e-68	0.252563791566226	0.992	0.983	8.75929880953457e-64	ST4	Aldh4a1
6.96159605910536e-68	0.256028747060618	0.99	0.967	1.12074734955537e-63	ST4	Sult2a8
1.16922115736195e-66	0.254474585434322	0.913	0.851	1.88232914123701e-62	ST4	Tmem243
2.52788276530901e-64	0.25754776525436	0.871	0.794	4.06963846387098e-60	ST4	Cs
3.26992744110056e-63	0.27881028483516	1	0.998	5.26425618742779e-59	ST4	Inmt
9.19939286052448e-62	0.267652648991109	0.856	0.774	1.48101025661584e-57	ST4	Sntb1
3.75268608884054e-61	0.252749487763963	0.418	0.275	6.04144933442438e-57	ST4	Fmo2
8.88162042500845e-60	0.263623004366266	0.623	0.478	1.42985207222211e-55	ST4	Phldb2
5.20203448575358e-58	0.356059945738725	0.983	0.968	8.37475531861469e-54	ST4	Alas1
3.09912334453127e-57	0.278597570237889	0.786	0.688	4.9892786723609e-53	ST4	Pxdc1
2.47962283277776e-56	0.269424936479126	0.728	0.626	3.99194479848892e-52	ST4	Tmem19
3.84550598354935e-55	0.4235144137626	0.66	0.565	6.19088008291611e-51	ST4	Gpcpd1
5.43930758778583e-53	0.26171033316117	0.748	0.656	8.7567412855764e-49	ST4	Eng
1.72338417552017e-50	0.264304806326341	0.465	0.331	2.77447618416992e-46	ST4	Col3a1
5.33158927563134e-47	0.252486168829951	0.663	0.554	8.58332557483889e-43	ST4	Ttc38
3.34879930985181e-31	0.257363563394148	0.47	0.371	5.39123200893042e-27	ST4	Acot3
1.1990837461724e-19	0.308301578681086	0.939	0.936	1.93040492296294e-15	ST4	Orm2
1.55884661490922e-17	0.350951704668837	0.882	0.873	2.50958716534235e-13	ST4	Saa3
1.28948830577162e-97	0.258696454798607	1	1	2.07594722346173e-93	ST5	Ces1d
6.06199337390741e-95	0.405235420369434	0.998	0.952	9.75920313265354e-91	ST5	Cyp2c69
1.55059679368379e-94	0.299461774516521	1	1	2.49630577815153e-90	ST5	Fabp1
5.24249832456084e-74	0.326790265661711	1	0.999	8.4398980527105e-70	ST5	Hamp2
5.92713738364843e-70	0.251470876818477	0.999	0.998	9.5420984739356e-66	ST5	Abcd3
8.08982932510003e-69	0.367959378097749	0.94	0.827	1.30238162304785e-64	ST5	Angptl4
1.51959523246074e-61	0.319735471484277	0.98	0.946	2.44639636473854e-57	ST5	Cyp8b1
2.03866598971148e-61	0.455279919098563	0.921	0.816	3.28204837683651e-57	ST5	Cyp3a44
1.45774353003147e-53	0.33934889856164	0.716	0.565	2.34682130899766e-49	ST5	Ccnd1
3.23870053565126e-53	0.317591730807175	0.968	0.869	5.21398399234496e-49	ST5	Lpin1
3.59516171813546e-53	0.263091385728154	0.999	0.992	5.78785085002628e-49	ST5	Acaa1b
1.68662398121903e-52	0.290355689412341	0.999	0.993	2.71529594736451e-48	ST5	Herpud1
2.54228028460546e-50	0.319640687486537	0.955	0.88	4.09281703018632e-46	ST5	Aqp8
1.76666742216741e-45	0.308674451095948	0.999	0.992	2.84415788294731e-41	ST5	Igfbp2
4.54178696600802e-45	0.292523285107351	0.999	0.98	7.31182283657631e-41	ST5	Slc25a47
1.9618298500018e-43	0.283598793769546	0.75	0.596	3.15834987551791e-39	ST5	Clec4f
5.20295559317122e-38	0.27438484606236	0.926	0.86	8.37623820944634e-34	ST5	Cyp2b13
3.89555302168367e-35	0.261604250342458	0.995	0.989	6.27145080960855e-31	ST5	Acss2
3.03184034991163e-29	0.442610773943036	0.686	0.598	4.88095977932273e-25	ST5	Sult2a1
7.50356650021146e-69	0.467757200401883	0.873	0.723	1.20799917086904e-64	ST6	Zbtb20
2.22657881509381e-47	0.356028705085586	1	0.992	3.58456923441952e-43	ST6	Igfbp2
8.67185203878376e-31	0.436749228847694	0.935	0.788	1.3960814597238e-26	ST6	Ccdc152
8.42580722602295e-27	0.277454428803342	0.934	0.853	1.35647070531743e-22	ST6	Nfib
5.0950397311216e-26	0.275241850690076	0.816	0.706	8.20250446313267e-22	ST6	Deptor
1.64407995052378e-24	0.251964828080244	0.955	0.859	2.64680431234824e-20	ST6	St3gal5
2.03795434317237e-24	0.262227473257048	0.741	0.644	3.28090269707319e-20	ST6	Ddx6
4.65378466075512e-24	0.257162576921795	0.814	0.721	7.49212792534966e-20	ST6	Nfia
5.63059090022854e-23	0.26786726942084	0.998	0.981	9.06468829027793e-19	ST6	Fads2
5.96213839090978e-18	0.280762141289353	0.603	0.557	9.59844659552565e-14	ST6	Sec14l4
0	2.74798982348702	0.922	0.246	0	ST7	Spp1
0	1.8160500571999	0.797	0.204	0	ST7	Gsn
0	0.885796351603877	0.486	0.121	0	ST7	Col1a1
0	0.885505858870574	1	0.981	0	ST7	Cyp2f2
0	0.830499977701365	0.395	0.038	0	ST7	Mgp
0	0.689510622651536	0.381	0.05	0	ST7	Dpt
0	0.497171931653485	0.309	0.044	0	ST7	Bicc1
0	0.462426914692786	0.298	0.036	0	ST7	Cd24a
0	0.389234177094293	0.227	0.024	0	ST7	Fbln1
0	0.328688819985717	0.173	0.01	0	ST7	Tspan8
0	0.254235317939607	0.161	0.009	0	ST7	Epcam
1.35636345854158e-292	0.299254007672254	0.184	0.018	2.1836095319061e-288	ST7	Ly6c1
4.16904807738994e-291	1.29841860124578	0.729	0.325	6.71175049979006e-287	ST7	Col3a1
3.1977597067528e-287	0.286541308855976	0.174	0.016	5.14807335190133e-283	ST7	Mfap4
3.09944022223119e-277	0.62361336262875	0.391	0.089	4.98978881377e-273	ST7	Tagln
1.85681226620132e-274	0.997590382150891	0.996	0.892	2.9892820673575e-270	ST7	Sds
2.40564276670266e-274	0.321586779718766	0.225	0.029	3.87284429011461e-270	ST7	Sox4
5.32058320508354e-269	0.512401135055893	0.351	0.074	8.565606901864e-265	ST7	Fbln5
1.17966279585722e-268	1.05869180418442	0.818	0.45	1.89913913505054e-264	ST7	Aldh1b1
3.32332615322074e-268	0.50172031257626	0.343	0.07	5.35022277407008e-264	ST7	Gpx3
6.70928030501657e-261	0.263108371078214	0.111	0.006	1.08012703630462e-256	ST7	Mmrn1
2.61895246512837e-250	0.721434984145619	0.998	0.967	4.21625157361017e-246	ST7	Hsd17b13
3.30423112608905e-250	0.445844685862416	0.209	0.028	5.31948168989077e-246	ST7	Acta2
2.09670946136633e-244	0.366803169638265	0.258	0.044	3.37549256185365e-240	ST7	Adamtsl2
2.3236320829943e-222	0.293690580755431	0.187	0.025	3.74081529041252e-218	ST7	Fbln2
8.01133650716332e-205	0.274992850116039	0.162	0.02	1.28974506428822e-200	ST7	Myh11
2.86910308727485e-204	0.710898468342912	0.681	0.32	4.61896906020378e-200	ST7	Cdh1
1.96433712093453e-201	0.737867438413455	0.998	0.924	3.1623863309925e-197	ST7	Hal
2.03666507927548e-198	0.70361116820829	0.954	0.8	3.27882711112559e-194	ST7	Atp1b1
6.22556569716523e-197	0.697823833257027	0.968	0.775	1.00225382158663e-192	ST7	Hsd17b6
1.29036341306447e-196	0.744514809095517	0.987	0.967	2.07735605869249e-192	ST7	Apoa4
3.45985956921987e-191	0.878411508518206	0.946	0.735	5.57002792048707e-187	ST7	Etnppl
1.61321630033765e-189	0.586308910604078	0.449	0.152	2.59711692191358e-185	ST7	Timp2
2.17906137539878e-183	0.654067030586135	0.991	0.92	3.5080709082545e-179	ST7	Ctsc
1.2225913859345e-182	0.270644408503003	0.17	0.025	1.96824987221596e-178	ST7	Eln
2.07949437009353e-182	0.675770130849756	0.612	0.283	3.34777798641357e-178	ST7	Timp3
1.37126330696891e-181	0.856240092792383	0.848	0.604	2.20759679788925e-177	ST7	Ly6a
3.82517971569997e-167	0.36877334611712	0.283	0.071	6.15815682430538e-163	ST7	Sox9
1.33153663741669e-166	0.496180262973257	0.425	0.147	2.14364083257712e-162	ST7	Ccn2
1.13160400609239e-159	0.431448409807307	0.328	0.096	1.82176928940813e-155	ST7	Col6a3
3.39603045114783e-157	0.766386226656946	0.845	0.645	5.46726942330289e-153	ST7	Anxa5
9.1165245325929e-157	0.462930415004926	1	1	1.46766928450213e-152	ST7	Rida
1.2590678530873e-153	0.802973929068394	0.615	0.318	2.02697333668525e-149	ST7	H2-Eb1
5.54779570931972e-153	0.532896432469421	0.48	0.195	8.93139631243381e-149	ST7	Mfge8
1.03833555126056e-151	0.258174433786626	0.2	0.04	1.67161640397438e-147	ST7	Smoc2
5.19099534049475e-151	0.599377496723633	0.469	0.188	8.35698339866251e-147	ST7	Crip1
1.77363273834134e-140	0.760150453584978	0.499	0.226	2.85537134545572e-136	ST7	Col1a2
4.12711212527835e-140	0.376860565195908	0.236	0.058	6.64423781048561e-136	ST7	S100a6
2.41484154673028e-138	0.632470811310114	0.807	0.556	3.88765340608108e-134	ST7	Slc3a1
1.11899266761012e-135	0.556681087313578	0.971	0.89	1.80146629558553e-131	ST7	Tm4sf4
2.6712815197796e-135	0.478374043027776	0.511	0.227	4.30049611869319e-131	ST7	Cryl1
4.69000984354296e-132	0.512185425181442	0.404	0.154	7.55044684711981e-128	ST7	Ptgds
6.17563706549004e-131	0.568833342515545	0.604	0.308	9.94215811173242e-127	ST7	Mmd2
2.22851233200678e-130	0.64488156250569	0.896	0.705	3.58768200329772e-126	ST7	Cyp17a1
1.1599113549659e-128	0.548443322843837	0.995	0.926	1.8673412903596e-124	ST7	Gls2
1.16088830080168e-128	0.448789982773293	0.369	0.136	1.86891407546062e-124	ST7	Cavin1
1.61150967310151e-128	0.346956251755089	0.271	0.079	2.59436942272612e-124	ST7	Adamts2
1.64918354135443e-128	0.65975087897009	0.874	0.727	2.65502058322649e-124	ST7	Bgn
2.23981058494976e-127	0.430492267546919	0.24	0.065	3.60587106071062e-123	ST7	Sparcl1
5.43655123522438e-127	0.395330908548651	0.248	0.068	8.75230383358772e-123	ST7	Myl9
9.05410202021712e-118	0.478709310454109	0.521	0.254	1.45761988423475e-113	ST7	Tstd1
1.08654316185774e-117	0.450862872453902	1	0.996	1.74922583627477e-113	ST7	Sdc1
2.49200877830651e-116	0.385429212636772	0.35	0.129	4.01188493219565e-112	ST7	Cd63
1.35992914890331e-115	0.611993574388355	0.787	0.578	2.18934993681945e-111	ST7	App
5.92331270949702e-111	0.263680942862033	1	1	9.53594113101926e-107	ST7	Apoc3
3.86262621343548e-109	0.563050010352081	0.954	0.83	6.21844194100978e-105	ST7	Gldc
3.70337822468816e-108	0.482615250658556	0.534	0.273	5.96206860392547e-104	ST7	Ltbp4
8.06059077634635e-108	0.360577587611372	0.312	0.112	1.297674509084e-103	ST7	Pdzk1ip1
1.07192196904715e-107	0.361440262950441	0.343	0.131	1.72568717796901e-103	ST7	Scd2
1.27587694905048e-106	0.273093452785343	0.201	0.053	2.05403430027636e-102	ST7	Vwf
1.30959470454419e-106	0.333297248489184	1	0.999	2.1083165148457e-102	ST7	Pigr
1.24979494831685e-105	0.425964830114098	1	0.977	2.01204488729529e-101	ST7	Uroc1
3.06331651220924e-102	0.402133431901247	0.999	0.997	4.93163325300565e-98	ST7	Acly
3.38597745565006e-101	0.744730506863013	0.888	0.765	5.45108510585103e-97	ST7	Cd74
1.46041048539115e-99	0.303659645618768	0.263	0.088	2.35111484043121e-95	ST7	Cryab
6.30493789925666e-99	0.259359057842503	0.226	0.068	1.01503195240133e-94	ST7	Pamr1
9.2129382376076e-99	0.646052290042819	0.603	0.36	1.48319092687245e-94	ST7	H2-Ab1
1.1023166062718e-96	0.609009213914255	0.592	0.345	1.77461950443697e-92	ST7	Vim
1.30358630410442e-93	0.477713477346962	0.454	0.228	2.09864359097771e-89	ST7	Ahnak
3.38452313693189e-93	0.534929844767549	0.994	0.979	5.44874379814665e-89	ST7	Tmsb4x
1.3927354534907e-92	0.352561763255882	0.326	0.129	2.24216480657468e-88	ST7	Tmsb10
1.37847570243805e-91	0.638486624350438	0.592	0.364	2.21920803335502e-87	ST7	H2-Aa
3.81700576896322e-89	0.474659561643983	0.538	0.307	6.14499758745389e-85	ST7	Fgfr3
6.26761530610241e-89	0.328016804364769	1	1	1.00902338812943e-84	ST7	Fbp1
6.94482688979799e-89	0.291871318185564	0.281	0.104	1.11804768098858e-84	ST7	Kifc3
8.05825718937653e-87	0.571789357734858	0.964	0.906	1.29729882491773e-82	ST7	Igfbp7
9.79393149544201e-85	0.256503422122185	0.22	0.072	1.57672503145121e-80	ST7	Jag1
2.67575007309516e-84	0.295200450693628	0.273	0.102	4.3076900426759e-80	ST7	Ezr
1.15889342432876e-82	0.418237015873782	0.402	0.194	1.86570252382687e-78	ST7	Igfbp3
2.23931451793171e-80	0.379483824230725	0.446	0.228	3.60507244241826e-76	ST7	Wfdc2
1.56313948367768e-78	0.397544633159093	0.971	0.887	2.5164982547727e-74	ST7	Amdhd1
7.12417032745017e-78	0.255248056811853	1	1	1.1469201810162e-73	ST7	Clu
3.4070348796669e-77	0.378578027436373	0.489	0.267	5.48498545277574e-73	ST7	Fgfr2
1.58555345750991e-76	0.45404790852905	0.63	0.411	2.5525825112452e-72	ST7	Cd9
6.52210890178354e-76	0.283934069461877	0.238	0.087	1.04999431209813e-71	ST7	Prss23
2.7038949240651e-75	0.311610268743847	0.423	0.211	4.3530004382524e-71	ST7	Sulf2
2.05865229540556e-74	0.401254478347315	0.975	0.932	3.31422433037342e-70	ST7	Abhd2
1.72521017456524e-72	0.27526712010153	0.275	0.112	2.77741586003259e-68	ST7	Prom1
1.51636196452959e-71	0.34309843231952	0.987	0.96	2.44119112669619e-67	ST7	Ftcd
1.84103618797421e-71	0.455101906490405	0.495	0.29	2.96388415901968e-67	ST7	Serpinh1
4.69088593032958e-70	0.313634315703417	0.268	0.11	7.5518572592376e-66	ST7	S100a11
2.40222068343206e-68	0.493042752521492	0.767	0.605	3.86733507825727e-64	ST7	Txnip
3.00448222685193e-68	0.350312368777332	0.442	0.242	4.83691593700892e-64	ST7	Ednrb
8.51386855790316e-68	0.361668071686534	0.913	0.781	1.37064769913683e-63	ST7	Sfxn1
1.87185680736542e-65	0.311742861822806	0.365	0.182	3.01350227417758e-61	ST7	Lhfp
2.04111136432758e-64	0.315839658378827	0.999	0.997	3.28598518543097e-60	ST7	Pck1
1.26422034968851e-62	0.255903627839812	1	1	2.03526834096354e-58	ST7	Arg1
8.52981774861829e-61	0.384647847469848	0.486	0.292	1.37321535935006e-56	ST7	Tagln2
2.92210151517615e-60	0.280235595713898	0.3	0.14	4.70429122928209e-56	ST7	Ntn4
1.64728216990645e-59	0.31320326878256	0.338	0.168	2.65195956533239e-55	ST7	Gdf10
2.84166168687285e-58	0.285040227956343	0.998	0.987	4.5747911496966e-54	ST7	C9
9.11752547900586e-58	0.265744502666409	0.238	0.1	1.46783042686515e-53	ST7	Anxa3
5.30161237132725e-57	0.301061827121511	0.349	0.18	8.53506575659974e-53	ST7	Tm4sf1
1.46977788271417e-55	0.332502471287979	0.415	0.234	2.36619541338155e-51	ST7	Flna
1.4778987582198e-55	0.282272811630399	0.367	0.192	2.37926921085806e-51	ST7	Sdsl
1.00355805471836e-54	0.387411402441742	0.62	0.428	1.61562811229109e-50	ST7	Gas2
2.02874229084663e-53	0.421719955705625	0.898	0.83	3.26607221403399e-49	ST7	Sparc
7.45587310933396e-53	0.413345030633865	0.584	0.402	1.20032101187167e-48	ST7	Gas6
8.17279567723188e-53	0.402949209539209	0.974	0.937	1.31573837607756e-48	ST7	Fmo3
5.22345941284284e-52	0.384851602723009	0.585	0.402	8.40924730873569e-48	ST7	Col14a1
2.12910542775736e-51	0.335362911769484	0.996	0.984	3.42764682814657e-47	ST7	Cyp2a4
2.50682485162398e-50	0.312275246444208	0.41	0.24	4.03573732862945e-46	ST7	Sh3bgrl3
2.02922888231488e-49	0.356853366719164	0.997	0.988	3.26685557763873e-45	ST7	Nnmt
2.47981655924216e-49	0.30082657251644	0.994	0.972	3.99225667872396e-45	ST7	Ly6e
1.1194517604352e-47	0.257968885488635	0.278	0.137	1.80220538912464e-43	ST7	Pcolce
4.14644021834253e-47	0.280547694574309	0.377	0.215	6.67535410750964e-43	ST7	Tpm4
7.0372129340531e-47	0.357375821336967	0.459	0.293	1.13292091025321e-42	ST7	Rhob
6.61209907558706e-46	0.36782293574637	0.435	0.268	1.06448183017876e-41	ST7	Lum
4.63601046916895e-45	0.387801232296997	0.978	0.934	7.4635132543151e-41	ST7	G6pc
8.61004676615458e-45	0.311997821697467	0.466	0.299	1.38613142888323e-40	ST7	Cavin2
1.28761798638733e-44	0.32091070153774	0.68	0.528	2.07293619628496e-40	ST7	Alcam
1.32150233839599e-44	0.342789021163613	0.577	0.41	2.1274866145837e-40	ST7	Col4a1
1.5202497623389e-44	0.301272508182584	0.35	0.198	2.4474500923894e-40	ST7	Serpina12
7.31326777743776e-44	0.334234224489831	0.9	0.836	1.1773629794897e-39	ST7	Cst3
8.81610877024096e-44	0.265042750245021	0.319	0.173	1.41930535092109e-39	ST7	Lbh
6.33445042990622e-43	0.292201604585307	0.999	0.998	1.0197831747106e-38	ST7	Asl
6.91462006153831e-43	0.603863977620896	0.927	0.85	1.11318468370705e-38	ST7	A1bg
5.3311744564396e-42	0.318647297690684	0.555	0.393	8.58265775742211e-38	ST7	Tns1
9.29301398345719e-42	0.276623898473852	0.377	0.224	1.49608232119677e-37	ST7	Tgfbr2
2.18284351422761e-41	0.324445618621366	0.681	0.541	3.51415977355503e-37	ST7	Sptbn1
1.31507464868895e-40	0.288519647770639	0.931	0.851	2.11713867692435e-36	ST7	Mfsd2a
2.27958290757182e-40	0.281069929279846	0.89	0.827	3.66990052289987e-36	ST7	Cxadr
1.18293934990497e-39	0.389465568548219	0.583	0.435	1.904414059412e-35	ST7	Ifi27l2a
3.36468804348496e-39	0.312944800337422	0.899	0.829	5.41681128120644e-35	ST7	Tgm2
1.57550922969658e-38	0.269510847210198	0.404	0.251	2.53641230888853e-34	ST7	Dct
8.37766238650608e-38	0.283971268579344	0.438	0.283	1.34871986760361e-33	ST7	Fmo2
1.23727212805464e-36	0.306772590680142	0.478	0.326	1.99188439895517e-32	ST7	Slc22a7
1.42749024704927e-36	0.330427208929827	0.654	0.524	2.29811654872462e-32	ST7	Sorbs2
1.87170241428653e-36	0.338629696360515	0.642	0.517	3.01325371675988e-32	ST7	Marcks
2.03333880797773e-36	0.256418252329387	0.269	0.146	3.27347214696334e-32	ST7	Fgl2
6.65738403638935e-36	0.367197951271282	0.716	0.611	1.07177225601832e-31	ST7	Prelp
3.449911249983e-35	0.273294761314317	0.35	0.212	5.55401212134763e-31	ST7	Ccdc80
1.48320417764981e-34	0.275299486800796	0.462	0.315	2.38781040559843e-30	ST7	Car14
5.00859015792565e-34	0.304220352446887	0.564	0.406	8.06332929524451e-30	ST7	Paxx
2.99026761497904e-33	0.484948968388403	0.786	0.716	4.81403183335475e-29	ST7	Hbb-bs
1.75727156803708e-30	0.34033139636137	0.408	0.27	2.82903149738289e-26	ST7	Hba-a1
1.73083974350195e-29	0.250358367850432	0.915	0.87	2.78647890306379e-25	ST7	Myh9
6.84707161060411e-29	0.288140721133943	0.908	0.846	1.10231005859116e-24	ST7	Id2
2.05549822152722e-27	0.263222881372502	0.992	0.967	3.30914658683667e-23	ST7	Slc7a2
4.2856117252862e-27	0.250113450041566	0.626	0.5	6.89940631653826e-23	ST7	Dusp1
1.8090651963819e-26	0.260568693818312	0.341	0.22	2.91241405965522e-22	ST7	Hba-a2
1.10013001647139e-25	0.439130562568898	0.558	0.443	1.77109931351729e-21	ST7	Gsta2
3.07644519166757e-18	0.346386325951642	0.996	0.995	4.95276911406562e-14	ST7	Cth
0	2.42724854066837	0.999	0.71	0	ST8	Hbb-bs
0	1.81590439548862	0.88	0.256	0	ST8	Hba-a1
0	1.54635106863166	0.807	0.205	0	ST8	Hba-a2
0	1.37113679687473	0.761	0.21	0	ST8	Hbb-bt
5.50899927256278e-82	0.531607300823156	0.999	0.982	8.86893792889883e-78	ST8	Cyp2f2
5.57503322744412e-64	0.611039694533236	0.977	0.895	8.9752459928623e-60	ST8	Sds
5.23204166425811e-57	0.321069631737707	1	1	8.42306387528913e-53	ST8	Rida
4.58848822666263e-56	0.467552269411386	0.982	0.925	7.38700719610417e-52	ST8	Hal
9.67436378856782e-48	0.414089807139056	0.992	0.927	1.55747582632153e-43	ST8	Gls2
1.77732991250571e-47	0.379244013244471	0.999	0.968	2.86132342614294e-43	ST8	Hsd17b13
1.26049112936742e-44	0.253034808303326	1	1	2.0292646691686e-40	ST8	Fbp1
5.69451622171758e-43	0.42871092826669	0.88	0.741	9.16760166534314e-39	ST8	Etnppl
3.70264407870895e-41	0.324502811624499	1	1	5.96088670231354e-37	ST8	Ass1
3.18141864585005e-39	0.330771267146459	0.961	0.889	5.121765877954e-35	ST8	Amdhd1
6.27364706291801e-39	0.462030651204064	0.893	0.781	1.00999444065917e-34	ST8	Hsd17b6
1.30963434309239e-37	0.27026119653625	1	0.997	2.10838032894444e-33	ST8	Acly
1.57872937555902e-35	0.381470133779745	0.936	0.833	2.54159642171246e-31	ST8	Gldc
4.74443514580046e-34	0.337499660845114	0.976	0.921	7.63806614122416e-30	ST8	Ctsc
1.02144298679934e-32	0.340898306411257	0.827	0.711	1.64442106444826e-28	ST8	Cyp17a1
5.86665014208158e-32	0.364190150063678	0.963	0.936	9.44472006373713e-28	ST8	G6pc
2.60363353336131e-31	0.424355543746692	0.641	0.463	4.19158962535837e-27	ST8	Aldh1b1
3.96583093261633e-28	0.308483017563421	0.982	0.968	6.38459121841903e-24	ST8	Apoa4
2.93244118640679e-22	0.447546440826876	0.94	0.851	4.72093706599629e-18	ST8	A1bg
3.63312259862453e-21	0.266265514229276	0.983	0.937	5.84896407152564e-17	ST8	Fmo3
1.4994380205797e-20	0.253874003367253	0.473	0.333	2.41394526933127e-16	ST8	Cdh1
3.13836305754411e-20	0.29246156794409	0.999	0.984	5.05245068634026e-16	ST8	Cyp2a4
7.52761706978475e-20	0.270148791396964	0.936	0.884	1.21187107206465e-15	ST8	Aqp8
3.80773032504002e-17	0.257217564101173	0.679	0.565	6.13006505028192e-13	ST8	Slc3a1
8.23242074810659e-17	0.348795408417937	0.7	0.6	1.32533741623768e-12	ST8	Sult2a1
1.48154094726091e-31	0.434952731433092	0.901	0.568	2.38513277099533e-27	ST9	Gpcpd1
7.8913272414904e-31	0.569640174995292	0.696	0.423	1.27042477260754e-26	ST9	Rgs16
1.49035607753426e-28	0.367884950543585	0.887	0.573	2.3993242492224e-24	ST9	Mafb
2.46927330459056e-28	0.340601875554864	0.885	0.575	3.97528309306034e-24	ST9	Fkbp5
4.75980176830057e-28	0.374589679590113	0.914	0.644	7.66280486678709e-24	ST9	Ddx6
1.81751946156084e-27	0.327757856656509	0.893	0.566	2.9260245811668e-23	ST9	Abca8a
2.56582499807349e-25	0.485561724903245	0.984	0.861	4.1307216643985e-21	ST9	St3gal5
4.06952447694513e-25	0.289066497052108	0.839	0.536	6.55152745543396e-21	ST9	Bfar
6.57177767735571e-25	0.322342748199686	0.874	0.57	1.0579904882775e-20	ST9	Ccnd1
7.69134842760506e-25	0.298709164980495	0.875	0.575	1.23823018336014e-20	ST9	Pdk1
1.99017463871991e-24	0.291458530887656	0.852	0.539	3.20398215087518e-20	ST9	Tmem134
2.17462515191095e-24	0.264934241029827	0.844	0.543	3.50092903206144e-20	ST9	Pnpla2
3.03094739054226e-24	0.303209008127029	0.87	0.55	4.87952220403399e-20	ST9	Celf1
4.97099232779655e-24	0.341854411527396	0.912	0.624	8.00280054851966e-20	ST9	Irgm1
7.06120564411132e-24	0.292915418769739	0.852	0.537	1.13678349664548e-19	ST9	Hhex
2.49706428272123e-23	0.288707691314146	0.78	0.502	4.0200237887529e-19	ST9	Vnn1
2.88776993800263e-23	0.30427302735925	0.909	0.614	4.64902082319043e-19	ST9	Tprkb
3.85976776800834e-23	0.299841828239095	0.739	0.485	6.21384012971662e-19	ST9	Gstt2
4.96026254254963e-23	0.323923295777592	0.936	0.641	7.98552666725066e-19	ST9	Acot4
1.37361518189459e-22	0.305911581091554	0.786	0.527	2.2113830813321e-18	ST9	Foxa3
2.1318832548439e-22	0.275623284554263	0.833	0.55	3.4321188519732e-18	ST9	Gde1
2.89166659922509e-22	0.329539042387443	1	0.968	4.65529405809247e-18	ST9	Sult2a8
3.07532099174953e-22	0.268329247000179	0.835	0.542	4.95095926461757e-18	ST9	Abcg8
3.1101469832427e-22	0.275121730755222	0.751	0.479	5.00702562832242e-18	ST9	Gbp3
4.46238981491958e-22	0.306661766131134	0.86	0.582	7.18400136303903e-18	ST9	Abcg5
8.63013250773828e-22	0.269628247545587	0.805	0.528	1.38936503242079e-17	ST9	Stk11
3.10028340394033e-21	0.255758240350645	0.798	0.51	4.99114625200353e-17	ST9	Rps18-ps5
3.14781225422308e-21	0.27500557082797	0.895	0.607	5.06766294807374e-17	ST9	Txnip
3.68691986207581e-21	0.260109135681287	0.815	0.535	5.93557228595585e-17	ST9	Pdxk
4.37291694630851e-21	0.285772305051079	0.757	0.509	7.03995899186207e-17	ST9	Smarca2
4.75595078940954e-21	0.26151948750318	0.84	0.54	7.65660517587041e-17	ST9	Hoga1
6.50776374847857e-21	0.292497460829004	0.85	0.578	1.04768488586757e-16	ST9	Nr1i2
7.82693761955174e-21	0.252683296462844	0.805	0.536	1.26005868737163e-16	ST9	Kxd1
8.3079550543736e-21	0.329283742769168	0.827	0.566	1.33749768420361e-16	ST9	Ireb2
1.20827734449584e-20	0.276679309755179	0.885	0.607	1.94520569690386e-16	ST9	Wwp1
1.25889789492445e-20	0.318709987409772	0.895	0.636	2.02669972103887e-16	ST9	Cmah
1.54270401797184e-20	0.277957663579318	0.879	0.596	2.48359919853286e-16	ST9	Zfp91.1
1.9096782598487e-20	0.277099976689152	0.862	0.582	3.07439103053043e-16	ST9	Slc25a51
2.56730934125825e-20	0.260307578871438	0.854	0.578	4.13311130849166e-16	ST9	Pim3
3.89774309428912e-20	0.314523250255953	0.986	0.92	6.27497660749606e-16	ST9	Sult1d1
3.90610781877066e-20	0.278500881047006	0.765	0.525	6.28844297743889e-16	ST9	Rnf5
7.40534974772691e-20	0.289898525092768	0.827	0.561	1.19218725588655e-15	ST9	Cul3
8.16592016924547e-20	0.297311352816582	0.982	0.873	1.31463148804683e-15	ST9	Lpin2
1.00726994998581e-19	0.269515075920015	0.829	0.559	1.62160389248216e-15	ST9	Lrpprc
1.57404500988797e-19	0.282942452791283	0.792	0.539	2.53405506141864e-15	ST9	Prkacb
1.79918654371101e-19	0.250821270767943	0.827	0.549	2.89651041672035e-15	ST9	Fam107b
2.00156053686867e-19	0.260356789556417	0.86	0.584	3.22231230830487e-15	ST9	Arpc1a
2.30340619372646e-19	0.274176223347508	0.79	0.532	3.70825363128022e-15	ST9	Krcc1
2.58687929731103e-19	0.267109541502216	0.92	0.637	4.16461698074102e-15	ST9	Aspg
3.0217154704808e-19	0.291391919111045	0.934	0.647	4.86465973592704e-15	ST9	Marchf5
3.22205682813445e-19	0.281663698564431	0.936	0.651	5.18718928761365e-15	ST9	Isoc2a
3.54569236758413e-19	0.277753326059328	0.877	0.606	5.70821014257369e-15	ST9	Ubr5
4.54937095906711e-19	0.277901741854355	0.912	0.618	7.32403230700214e-15	ST9	Arf4
5.74940910206205e-19	0.250450041404422	0.788	0.526	9.2559737134097e-15	ST9	Ube3b
6.53793594774371e-19	0.251980736960778	0.821	0.551	1.05254230822726e-14	ST9	Arpc1b
6.98280252350784e-19	0.290740739712969	0.815	0.559	1.12416137825953e-14	ST9	Raph1
1.54017568240846e-18	0.254094473815936	0.794	0.516	2.47952883110938e-14	ST9	Rpl9-ps6
1.63188480024206e-18	0.250683638871378	0.807	0.542	2.6271713399097e-14	ST9	Ltbr
1.63495053961984e-18	0.288143268895332	0.924	0.662	2.63210687373398e-14	ST9	Dennd5b
2.28009371107096e-18	0.287551891626737	0.749	0.519	3.67072286545313e-14	ST9	Mob1b
4.42784526432065e-18	0.276193001629406	0.839	0.568	7.12838809102982e-14	ST9	Abca6
4.49620631177858e-18	0.274318474466839	0.794	0.514	7.23844254133234e-14	ST9	Ifit1
5.0696962064489e-18	0.255788552934578	0.825	0.554	8.16170392276208e-14	ST9	Sec14l4
5.21943691262591e-18	0.278699596747865	0.811	0.551	8.40277148563645e-14	ST9	Arid5b
5.87842313530461e-18	0.255966345510601	0.759	0.519	9.46367340552689e-14	ST9	Epb41
6.28949316354381e-18	0.272376715821759	0.749	0.52	1.01254550439892e-13	ST9	Zbtb44
8.7173072752767e-18	0.267179944899399	1	0.984	1.4033992982468e-13	ST9	BC005537
1.67783813576625e-17	0.274307407293601	0.798	0.551	2.70115161477009e-13	ST9	Ppp3ca
3.14690514082743e-17	0.30739406770179	0.901	0.66	5.06620258621808e-13	ST9	Lrrc58
3.86728691838047e-17	0.270482601370599	0.802	0.557	6.22594520990071e-13	ST9	Fndc3a
5.6191701304464e-17	0.323957031195862	0.827	0.584	9.04630199300565e-13	ST9	Pank3
6.51517403222361e-17	0.266540933553615	0.765	0.528	1.04887786744768e-12	ST9	Pcyt1a
6.87535650149043e-17	0.340395793300783	0.982	0.853	1.10686364317494e-12	ST9	Mfsd2a
6.92240892289041e-17	0.260645367335019	0.757	0.528	1.11443861249613e-12	ST9	Ccny
1.05741508912982e-16	0.270604108249915	0.846	0.599	1.7023325519901e-12	ST9	Ap2s1
1.56466485364112e-16	0.254060947435114	0.879	0.617	2.51895394787683e-12	ST9	Pde3b
1.59992980699975e-16	0.259924352363085	0.992	0.879	2.57572699628889e-12	ST9	Eif4b
3.13219413947487e-16	0.309220911927587	0.992	0.937	5.0425193451406e-12	ST9	Ak2
3.92133210541991e-16	0.252296357227792	0.833	0.583	6.31295255651551e-12	ST9	G3bp1
1.1187441853225e-15	0.283456498623063	0.938	0.698	1.8010662639507e-11	ST9	Ly6g2
1.61045400921121e-15	0.252703504480868	0.858	0.613	2.59266990942913e-11	ST9	Hectd1
1.84951626508145e-15	0.272692404091352	0.712	0.501	2.97753623515463e-11	ST9	Ttc23
2.08245577002498e-15	0.265004519098993	0.823	0.577	3.35254554416321e-11	ST9	Xiap
3.04053694386289e-15	0.266562707128322	0.889	0.655	4.89496042592486e-11	ST9	Tpp1
4.99332651686745e-15	0.266831711553368	0.982	0.874	8.0387563595049e-11	ST9	Lpin1
6.21487657607343e-15	0.262120517895608	0.905	0.679	1.00053297998206e-10	ST9	Huwe1
1.44428991855565e-14	0.254683310888421	0.839	0.606	2.32516233988274e-10	ST9	Pten
1.83354472245538e-14	0.274214232153264	0.996	0.965	2.95182364868092e-10	ST9	F5
1.86899572478078e-14	0.255751693958566	0.844	0.604	3.00889621732458e-10	ST9	Rora
4.4808513425834e-14	0.276089644879478	0.996	0.97	7.21372257642502e-10	ST9	Lifr
4.69723804213922e-14	0.377322848236073	0.909	0.727	7.56208352403993e-10	ST9	Zbtb20
6.67650837514754e-14	0.26840528388694	0.92	0.701	1.074851083315e-09	ST9	Met
6.69047642733574e-14	0.278717130746794	0.862	0.619	1.07709980003678e-09	ST9	Prox1
7.59264865481244e-14	0.289620477444787	0.949	0.735	1.22234050693825e-09	ST9	Decr2
8.36460317114644e-14	0.259912367577654	0.988	0.871	1.34661746452287e-09	ST9	Pklr
1.29384979898967e-13	0.265318340908387	0.911	0.68	2.08296879139347e-09	ST9	Mgam
1.57869208373344e-13	0.252728109299545	0.988	0.9	2.54153638560246e-09	ST9	Nr1i3
8.89943269449e-13	0.25415194987344	1	0.984	1.43271966948595e-08	ST9	Slc2a2
1.09745926417566e-12	0.28396648699336	0.837	0.613	1.76679966939639e-08	ST9	Chuk
4.39116673722803e-12	0.361218556637649	0.891	0.793	7.06933933026341e-08	ST9	Ccdc152
4.46643392299454e-12	0.271218983319853	0.646	0.472	7.19051197262892e-08	ST9	Lmbrd2
5.81229890123994e-12	0.273106534047725	1	1	9.35722000110617e-08	ST9	Apob
9.74658867796361e-12	0.278678103749566	0.942	0.733	1.56910331126536e-07	ST9	Elovl6
1.46146828839417e-11	0.271511825544205	0.938	0.733	2.35281779748577e-07	ST9	Rbm47
1.56332438194264e-11	0.254087097991558	0.928	0.691	2.51679592248946e-07	ST9	Bche
5.09518564421299e-11	0.364377104847396	0.984	0.929	8.20273936861849e-07	ST9	Upp2
9.0628218171492e-11	0.258037793932326	0.99	0.935	1.45902368434285e-06	ST9	Cebpb
1.05967271223297e-10	0.272586304116635	0.947	0.789	1.70596709942385e-06	ST9	Ppp1r3b
2.26202351037099e-10	0.25367132805979	0.866	0.66	3.64163164934626e-06	ST9	Arhgap5
2.32813003881826e-10	0.272867342467627	0.961	0.784	3.74805654949352e-06	ST9	Adi1
3.47338464645979e-10	0.286235769975438	0.609	0.477	5.59180194233561e-06	ST9	Pik3r1
4.02272658997309e-10	0.257069866508146	0.977	0.836	6.47618753719767e-06	ST9	Hnrnpu
6.1536520635358e-10	0.263048245372944	0.975	0.803	9.90676445708628e-06	ST9	Nampt
8.20646699033679e-10	0.251507386082855	0.981	0.908	1.32115912077432e-05	ST9	Ube2r2
8.84971915009971e-10	0.253713039439948	0.994	0.938	1.42471628597455e-05	ST9	Bnip3
1.00530028330388e-09	0.255826221109486	0.844	0.631	1.61843292609091e-05	ST9	Psme4
1.08134566938184e-09	0.256089383711618	0.901	0.712	1.74085839313782e-05	ST9	Nr3c1
1.76544297063946e-09	0.251703620662725	0.912	0.722	2.84218663843247e-05	ST9	Nfia
3.19383372080616e-09	0.256868142415943	0.963	0.837	5.14175290712584e-05	ST9	Tmed5
2.43098275827332e-08	0.262978668768312	0.965	0.807	0.000391363914254422	ST9	Gys2
1.2789348460173e-07	0.251269938869378	0.63	0.493	0.00205895720860325	ST9	Maf
0	0.476926757231054	0.177	0.004	0	ST10	Nos2
0	0.396843194741656	0.212	0.006	0	ST10	Clec4e
3.36423393505553e-295	0.96531125603136	0.355	0.026	5.4160802120459e-291	ST10	Acod1
1.14425331432807e-265	0.475572348818811	0.25	0.014	1.84213341073677e-261	ST10	Ly6i
2.21465747838348e-260	0.30826465077918	0.124	0.003	3.56537707444957e-256	ST10	Ptgs2
2.82795492511889e-257	0.769516877210474	0.39	0.037	4.5527246339489e-253	ST10	Chil3
2.18705346184439e-251	0.927298291318342	0.417	0.043	3.52093736822328e-247	ST10	Ubd
2.66089379263658e-225	1.45098257348122	0.293	0.023	4.28377291676563e-221	ST10	Serpine1
2.86648241489115e-223	0.498810219787722	0.156	0.006	4.61475003973327e-219	ST10	Cxcl2
3.80940447758287e-223	0.294798283276572	0.124	0.003	6.13276026846066e-219	ST10	Olr1
1.35925002810712e-222	3.31723172928099	0.997	0.705	2.18825662024965e-218	ST10	Cxcl9
1.97162988075488e-220	0.725679116430196	0.344	0.033	3.17412694502728e-216	ST10	Socs1
4.41007937274507e-204	3.07983618640892	0.809	0.255	7.09978678218229e-200	ST10	Cxcl10
1.95339672599234e-203	1.01893528138346	0.511	0.08	3.14477338917506e-199	ST10	Ly6c2
9.25899344616655e-198	0.454330691927789	0.245	0.018	1.49060535489835e-193	ST10	Bcl2a1b
4.31427917094434e-187	2.50513134230153	0.868	0.344	6.94555803730329e-183	ST10	Gbp2
1.17138738516744e-186	0.399571404842124	0.212	0.014	1.88581655138107e-182	ST10	Tnf
1.50184365183518e-182	1.34360338524702	0.556	0.107	2.41781809508945e-178	ST10	Ccl2
3.28881222336747e-178	1.11603896247491	0.54	0.103	5.29465879839929e-174	ST10	Calhm6
8.84369753484265e-173	1.00602411916364	0.495	0.088	1.42374686613432e-168	ST10	Il1rn
5.15899335484148e-168	0.497494708896394	0.323	0.037	8.3054634019593e-164	ST10	S100a4
6.12540967358191e-168	0.958854897334577	0.468	0.081	9.86129703349952e-164	ST10	Tlr2
2.03280756773798e-159	0.32961423513786	0.212	0.017	3.27261690330138e-155	ST10	Cd40
2.41570833106224e-158	1.08161095362022	0.379	0.055	3.8890488421771e-154	ST10	Il1b
4.79048598990989e-155	0.600871403310988	0.392	0.059	7.71220339515594e-151	ST10	Ms4a4c
3.57007843088622e-154	0.332930261850931	0.167	0.011	5.74746926588372e-150	ST10	Slc16a3
4.92665431349064e-143	0.461753532405342	0.261	0.029	7.93142077928858e-139	ST10	Gbp5
1.62173549991947e-136	1.94167159359952	1	0.872	2.61083198132035e-132	ST10	Saa3
4.90793000560774e-136	1.73572367463159	0.785	0.318	7.9012765160279e-132	ST10	Icam1
2.79738491061896e-130	1.02400701793234	0.358	0.058	4.50350996760547e-126	ST10	S100a9
3.22892626309751e-125	0.835857256451659	0.349	0.057	5.19824839096068e-121	ST10	S100a8
2.0941244880009e-124	1.80165887476471	0.989	0.9	3.37133101323266e-120	ST10	Lyz2
1.6379056658513e-122	0.452393819376143	0.282	0.038	2.63686433145401e-118	ST10	Ccr2
9.08813073530115e-119	0.278792852844763	0.177	0.016	1.46309816707613e-114	ST10	Slc2a6
3.3066508868091e-117	0.806387750548674	0.368	0.068	5.32337726267396e-113	ST10	Tnfaip3
6.64858189799786e-117	1.0886926022233	0.492	0.119	1.07035519975868e-112	ST10	Ccl5
8.6076019154502e-117	1.52656746739105	0.997	0.908	1.38573783236833e-112	ST10	Lcn2
7.10610605878113e-115	0.736055261625143	0.376	0.071	1.14401201440317e-110	ST10	Cd14
1.60349680217195e-112	0.654497805996019	0.433	0.093	2.58146950181662e-108	ST10	Gbp9
1.50831487710839e-111	1.2842246508138	1	0.936	2.4282361206568e-107	ST10	Saa2
1.80312730336452e-111	0.437185335950078	0.266	0.037	2.90285464568654e-107	ST10	Procr
3.50015185293906e-111	0.455668911207237	0.253	0.034	5.63489446804659e-107	ST10	Ifi205
8.6375533038258e-110	0.872126627470405	0.513	0.136	1.39055970638291e-105	ST10	Irf8
2.25337382172533e-105	0.294295880174566	0.18	0.018	3.6277065155956e-101	ST10	Sema4d
4.70279333758443e-105	0.436651993788723	0.25	0.035	7.57102699417717e-101	ST10	Ccl7
5.09180134755308e-105	0.5859436131124	0.341	0.063	8.1972909894257e-101	ST10	Pla2g7
1.54006648154459e-103	0.856628127842815	0.422	0.098	2.47935302863864e-99	ST10	Ripk2
1.63798374615233e-103	0.530315953081764	0.341	0.063	2.63699003293063e-99	ST10	S100a6
4.29318276925613e-102	0.423643432382231	0.277	0.043	6.91159494022545e-98	ST10	Ms4a4b
2.00647398416103e-101	1.07992065612876	1	0.978	3.23022246710084e-97	ST10	Saa1
1.87486568805349e-98	0.290062002595904	0.164	0.016	3.01834627119731e-94	ST10	Timp1
7.52894027572783e-98	1.11208971255689	0.653	0.247	1.21208409498942e-93	ST10	Gbp4
1.51582104709377e-94	0.457182842689115	0.282	0.048	2.44032030371626e-90	ST10	Plek
4.78522137989778e-94	0.382736787455743	0.234	0.034	7.70372789949744e-90	ST10	Snx20
5.24041835423953e-94	0.313034585724391	0.22	0.03	8.43654950849022e-90	ST10	Csf2rb2
2.22837914698712e-93	0.675165421289551	0.457	0.119	3.58746758873457e-89	ST10	Coro1a
7.26796157707847e-92	1.19647587055844	0.734	0.337	1.17006913429386e-87	ST10	Samhd1
1.10446156024355e-90	0.641420377106504	0.516	0.152	1.77807266583608e-86	ST10	Ms4a6d
3.44586173261769e-90	1.28050821361554	0.699	0.306	5.54749280334122e-86	ST10	Plac8
4.52150226880536e-90	0.277731776555106	0.212	0.029	7.27916650254975e-86	ST10	Batf2
2.68280230659297e-89	0.556897185787106	0.36	0.08	4.31904343338402e-85	ST10	Il2rb
3.04052819280132e-89	0.804794891755727	1	1	4.89494633759084e-85	ST10	Apcs
6.14602971218969e-89	0.987628144671899	0.591	0.206	9.89449323365418e-85	ST10	Tnfaip2
7.00096130325784e-89	1.17179982150919	1	0.98	1.12708476021148e-84	ST10	Tmsb4x
7.78341512054019e-89	0.25050090390365	0.175	0.02	1.25305200025577e-84	ST10	Stx11
5.33866541678451e-85	0.453959577253694	0.32	0.065	8.59471745448139e-81	ST10	Itga4
9.38651669811928e-85	1.19283454746628	0.997	0.935	1.51113532323022e-80	ST10	Orm2
4.51036296437454e-84	0.362692851766805	0.196	0.027	7.26123333634657e-80	ST10	Atf3
4.46015529987092e-82	0.417344569948013	0.255	0.045	7.18040401726219e-78	ST10	Lilr4b
3.65339707838861e-81	1.11727643455359	0.704	0.328	5.88160395649783e-77	ST10	Cd52
1.36229464315883e-79	0.682066602302425	1	1	2.1931581460214e-75	ST10	Actb
4.775771348219e-79	0.359458695045534	0.242	0.041	7.68851429349776e-75	ST10	Lsp1
1.27062481369314e-78	0.556118215752483	0.419	0.114	2.04557888756459e-74	ST10	Ms4a6b
1.42749003578036e-78	0.785781273119209	0.492	0.158	2.2981162086028e-74	ST10	Ptprc
2.3414710927477e-78	1.0406311803082	0.831	0.48	3.76953431221452e-74	ST10	Gbp3
2.61221091247762e-78	1.27814091497528	0.72	0.362	4.20539834799771e-74	ST10	Irf1
2.92932302245896e-78	0.604382064341222	0.331	0.075	4.71591713385667e-74	ST10	Gzma
8.2241075995821e-78	0.25572338905736	0.191	0.027	1.32399908245672e-73	ST10	Cxcr6
8.32825054350013e-78	0.557805566196208	0.368	0.091	1.34076505499809e-73	ST10	Cd274
9.15545632989237e-78	0.574452526525501	0.312	0.068	1.47393691454937e-73	ST10	Pfkp
1.38839777850574e-77	1.65004084777823	0.968	0.923	2.23518158361639e-73	ST10	Steap4
2.1134773013917e-77	0.284764129416655	0.196	0.029	3.4024871075105e-73	ST10	Slamf8
7.39762607219569e-77	0.741753465756558	0.583	0.219	1.19094382136278e-72	ST10	Ms4a6c
8.38433283484903e-77	0.803301237166027	0.667	0.291	1.34979374308235e-72	ST10	Itgal
2.00658378523304e-76	0.291482246473347	0.199	0.03	3.23039923584666e-72	ST10	Itgax
2.74482936041978e-76	0.462124665934309	0.368	0.091	4.4189007873398e-72	ST10	Il2rg
1.57518066422666e-75	1.0109556786351	0.72	0.355	2.53588335133851e-71	ST10	Cybb
8.02393916634852e-75	0.364975646257535	0.255	0.048	1.29177396639045e-70	ST10	Myo1f
1.17231071704725e-74	0.301412553363072	0.215	0.035	1.88730302337437e-70	ST10	Slpi
4.54209341228262e-74	0.251721253892815	0.188	0.027	7.31231618443379e-70	ST10	Cd83
1.3190964454377e-71	1.14852668189229	0.694	0.337	2.12361336751016e-67	ST10	Srgn
1.40614707376909e-71	0.286903266351442	0.21	0.034	2.26375617406085e-67	ST10	Sell
1.47798800953933e-71	0.500033580164876	0.422	0.12	2.37941289655737e-67	ST10	Gbp8
1.94351219112787e-71	0.326054230653256	0.228	0.04	3.12886027649676e-67	ST10	Relb
8.28609206422651e-71	1.13556177152037	0.906	0.723	1.33397796141983e-66	ST10	Gbp7
2.75807889355749e-68	0.977824350852726	0.93	0.831	4.4402312107382e-64	ST10	Tgm2
4.12762954815564e-68	0.664672441531033	0.559	0.218	6.64507080957577e-64	ST10	Ikbke
7.17578980014044e-68	1.07010186345438	1	0.98	1.15523039992461e-63	ST10	Mt2
1.30753134304825e-67	0.410321375620377	0.285	0.063	2.10499470917338e-63	ST10	Fpr2
8.62781267087567e-67	0.445671035904966	0.234	0.045	1.38899156188427e-62	ST10	Ccrl2
1.07772916703728e-66	0.672275762712735	0.546	0.211	1.73503618601332e-62	ST10	Serpina3g
3.28113797284228e-66	0.632963558057268	0.43	0.135	5.28230402247879e-62	ST10	Csf2rb
4.4300590747756e-65	0.711891407989587	0.473	0.164	7.13195210448124e-61	ST10	Lgals3
1.24889872947998e-62	0.273627457793806	0.207	0.037	2.01060206458983e-58	ST10	Sorl1
1.01302892904236e-61	0.535362992975294	0.379	0.112	1.6308752728653e-57	ST10	Pirb
1.39833043104805e-60	0.879950364566519	0.718	0.389	2.25117216094426e-56	ST10	Cyba
2.11421886103433e-60	0.902143134788059	0.594	0.267	3.40368094437917e-56	ST10	Pkm
2.90206096443604e-59	0.945367309704881	0.925	0.756	4.67202794664558e-55	ST10	Mpeg1
5.4134638452151e-59	0.495001342208444	1	1	8.71513544441179e-55	ST10	Hp
1.81100062680922e-58	0.392919332966101	0.315	0.083	2.91552990910017e-54	ST10	Nfkb2
8.03762429190832e-58	0.504198697405113	0.371	0.113	1.29397713475432e-53	ST10	Tifa
1.00847968333126e-57	0.672097789458603	0.433	0.148	1.62355144219499e-53	ST10	Fgl2
1.46532243713031e-57	0.262132024009238	0.196	0.036	2.35902259153608e-53	ST10	Glipr2
4.69112391524623e-57	0.531586801526171	1	1	7.55224039115491e-53	ST10	Lrg1
6.0586706677913e-57	0.850059735328789	0.876	0.661	9.75385390807721e-53	ST10	Tap1
3.19947155256761e-56	0.536642731011391	1	1	5.1508292524786e-52	ST10	Orm1
4.79861127994894e-56	0.332886188918991	0.215	0.044	7.7252842995898e-52	ST10	Gadd45b
6.08388148329522e-55	1.3493414047942	0.906	0.77	9.79444079995697e-51	ST10	Cd74
7.10687010859013e-55	0.494047131324432	0.417	0.142	1.14413501878193e-50	ST10	Serpina3f
9.08143137736363e-55	0.684180604524294	0.535	0.224	1.46201963744177e-50	ST10	Cd53
9.28143273270887e-55	0.348377648016829	0.269	0.066	1.4942178556388e-50	ST10	Il10ra
3.05014920537387e-54	0.78756620301164	0.935	0.782	4.9104352057314e-50	ST10	Snx10
5.70080464302138e-54	1.1708241432913	0.497	0.21	9.17772539480011e-50	ST10	Cxcl1
2.38959904251783e-53	0.769604980507443	0.685	0.372	3.84701549854945e-49	ST10	Fcer1g
6.54957290005248e-53	0.939063008328462	1	0.987	1.05441574117945e-48	ST10	Mt1
8.02508027288243e-53	0.523778012244356	0.392	0.132	1.29195767313134e-48	ST10	Itgb2
2.93996365572302e-52	0.316521237275836	0.266	0.066	4.7330474893485e-48	ST10	Igsf6
4.10712592105257e-52	0.390858168606398	0.28	0.073	6.61206202030253e-48	ST10	Ifi211
4.78792957671775e-52	0.933554410673283	0.659	0.353	7.70808782555791e-48	ST10	Vim
7.33879257909547e-52	0.386985356833992	0.344	0.104	1.18147221730858e-47	ST10	Lcp2
2.32337343326265e-51	1.13373885650584	0.626	0.328	3.74039889020954e-47	ST10	H2-Eb1
2.8222118913804e-51	0.940345170706876	0.452	0.18	4.5434789239333e-47	ST10	Rnd1
4.56246587918702e-51	0.802417048995141	0.976	0.909	7.34511381890319e-47	ST10	Stat1
4.91923271665483e-51	1.13597538382872	0.661	0.367	7.91947275054261e-47	ST10	Serpina7
1.35282279091576e-50	0.452601441853313	0.175	0.033	2.17790941109528e-46	ST10	Ier3
1.69935889484361e-50	0.386011601298169	0.355	0.111	2.73579788480873e-46	ST10	Hcls1
2.01399457167364e-50	0.291739469510189	0.245	0.059	3.24232986093739e-46	ST10	Chil1
2.71284405324154e-50	0.630327560281482	0.489	0.199	4.36740764131355e-46	ST10	Crip1
6.74438356069558e-50	0.293255645048335	0.245	0.059	1.08577830943638e-45	ST10	Ikzf1
1.07183883509485e-49	0.69827734405195	0.559	0.262	1.7255533406192e-45	ST10	Fam49b
3.85284538703543e-49	0.850162750389279	0.997	0.994	6.20269578858833e-45	ST10	Iigp1
7.86915440350895e-49	0.500536447793089	0.454	0.177	1.26685516742091e-44	ST10	Fxyd5
2.96518125753092e-48	0.69447318627212	0.613	0.324	4.77364530649902e-44	ST10	Msn
3.57487815430913e-48	0.695857452274563	0.648	0.338	5.75519634062227e-44	ST10	Vcam1
1.3594252722782e-47	0.58152028317086	0.989	0.95	2.18853874584067e-43	ST10	Tapbp
1.56867041764441e-47	0.645635582863039	0.583	0.283	2.52540250536574e-43	ST10	Cd44
2.15277098116705e-47	1.00619970289278	0.667	0.371	3.46574600258083e-43	ST10	H2-Aa
8.43232470353672e-47	0.294664950505426	0.239	0.06	1.35751995402238e-42	ST10	Evi2a
1.58871008302907e-46	0.341077409556591	1	1	2.55766436266851e-42	ST10	H2-K1
1.7598823393487e-46	0.498458726079018	0.438	0.168	2.83323457811747e-42	ST10	Plscr1
5.17906401093144e-46	0.385182995901801	0.288	0.083	8.33777515119852e-42	ST10	Naaa
5.92541380627455e-46	0.435710618899151	0.387	0.137	9.5393236867214e-42	ST10	Hck
9.84002260261617e-46	0.717426746299322	0.527	0.236	1.58414523879518e-41	ST10	Hmox1
2.09031279385518e-45	0.660370809205157	0.898	0.724	3.36519456682746e-41	ST10	Psmb8
2.16244768415505e-45	0.371366969549998	1	1	3.48132452672121e-41	ST10	Fgl1
4.92958477523888e-45	0.605775998062566	0.457	0.19	7.93613852965707e-41	ST10	Marcksl1
5.34197072655276e-45	0.974351857280502	0.64	0.369	8.60003867267729e-41	ST10	H2-Ab1
8.20507134336423e-45	0.658997596081637	0.954	0.79	1.32093443556821e-40	ST10	Marco
2.15909131824377e-44	0.500633200728973	1	0.998	3.47592111324064e-40	ST10	Serpina3n
1.11448981394347e-43	0.600919676864775	0.524	0.244	1.7942171514676e-39	ST10	Sh3bgrl3
1.2313356093169e-43	0.520782738735406	0.468	0.195	1.98232719743927e-39	ST10	Arhgdib
1.36229074799448e-43	0.320572560335455	0.25	0.067	2.19315187519631e-39	ST10	Ifit2
5.910121642351e-43	0.767258055806785	0.962	0.904	9.51470483202088e-39	ST10	Igtp
2.74162015514686e-42	0.55601837585016	0.616	0.316	4.41373428777093e-38	ST10	Trim30a
3.14874364970746e-41	0.629960004399087	0.989	0.962	5.06916240166404e-37	ST10	Lbp
4.71295327751813e-41	0.602191046456891	0.589	0.303	7.58738348147643e-37	ST10	Sirpa
7.49383232438946e-41	0.700353410318493	0.699	0.432	1.20643206590346e-36	ST10	Tyrobp
9.82998001374851e-41	0.271437298816021	0.194	0.046	1.58252848241337e-36	ST10	Ifi209
1.13608923012167e-40	0.271437298816021	0.196	0.047	1.82899005157287e-36	ST10	Crybb3
1.55082400210885e-40	0.499364570950525	1	0.987	2.49667156099504e-36	ST10	Serpina10
3.8202657248156e-40	0.861472729951641	0.839	0.669	6.15024579038064e-36	ST10	Ctss
2.52810416438683e-39	0.396043778218054	0.277	0.087	4.06999489424636e-35	ST10	Socs3
4.48629420598843e-39	0.261798850910289	0.159	0.034	7.22248504222078e-35	ST10	Arid5a
6.0390052331887e-39	0.509768807171667	0.344	0.126	9.72219452491048e-35	ST10	Pfkfb3
1.81571395824533e-38	0.364321027073191	0.309	0.105	2.92311790137916e-34	ST10	Plekho2
2.08872092223016e-38	0.588858521876443	0.895	0.73	3.36263181269833e-34	ST10	Psmb10
2.78135321849715e-38	0.490717098498491	0.997	0.994	4.47770054645856e-34	ST10	Sod2
1.21087761126823e-37	0.253487937405913	0.231	0.065	1.94939186638073e-33	ST10	Cd48
1.29423717526102e-37	0.420842525486547	0.358	0.136	2.08359242845272e-33	ST10	Tmsb10
1.30674254399709e-37	0.458910406189816	0.403	0.167	2.10372482158092e-33	ST10	Prkcd
4.83123865228737e-37	0.680170417046687	0.634	0.379	7.77781110631744e-33	ST10	Rnf19b
4.90512563490301e-37	0.440800866618201	0.414	0.173	7.89676175963035e-33	ST10	Rac2
5.47300761751271e-37	0.39627548921855	0.347	0.13	8.81099496343372e-33	ST10	Tnip1
5.90031093236411e-37	0.328860844245313	0.288	0.094	9.49891057001297e-33	ST10	Ncf2
9.1906592274872e-37	0.55229046604164	0.406	0.17	1.47960422903316e-32	ST10	Junb
1.8287299700229e-36	0.529170046152734	0.968	0.913	2.94407237873986e-32	ST10	Prg4
2.53812791308552e-36	0.522538193529765	0.957	0.864	4.08613212727638e-32	ST10	H2-Q7
7.80244769318486e-36	0.370490366817728	0.328	0.119	1.25611605412583e-31	ST10	Rab8b
1.03608340674639e-35	0.284290080975018	0.228	0.066	1.66799067652102e-31	ST10	Abr
1.21205904091219e-35	0.435896112277748	0.444	0.199	1.95129384996454e-31	ST10	Irf5
4.72281276411204e-35	0.439071122456329	0.395	0.166	7.60325626894397e-31	ST10	Birc3
1.01266465711308e-34	0.291175831588959	0.255	0.081	1.63028883148635e-30	ST10	Spi1
1.06464795726766e-34	0.467996578805994	0.511	0.252	1.71397674640521e-30	ST10	Laptm5
1.14675760821095e-34	0.385245862949105	0.401	0.167	1.84616507345881e-30	ST10	Iqgap1
1.66471262305866e-34	0.451181244327894	0.476	0.223	2.68002085186213e-30	ST10	Ptpn6
2.23857572138492e-34	0.495691455013111	0.398	0.174	3.60388305385758e-30	ST10	Ier5
3.56288489566819e-34	0.341616229104075	1	1	5.73588839353622e-30	ST10	Hpx
6.67026954561913e-34	0.325761909642254	0.304	0.108	1.07384669414922e-29	ST10	Emp3
6.93747531804752e-34	0.678124671478385	0.75	0.561	1.11686415145247e-29	ST10	Lcp1
2.28500341447159e-33	0.281333157726106	0.194	0.053	3.67862699695781e-29	ST10	Mxd1
2.30251320698268e-33	0.592173953119749	0.57	0.321	3.70681601192142e-29	ST10	Wars
3.59589732911783e-33	1.20074368470001	0.605	0.424	5.7890351101468e-29	ST10	Ifi47
5.14541681466988e-33	0.692438231897429	0.831	0.677	8.28360652993704e-29	ST10	Nfkbia
5.54403441610022e-33	0.400091869339082	0.374	0.155	8.92534100647974e-29	ST10	Themis2
1.20337189698306e-32	0.514695546944823	0.497	0.251	1.93730841695302e-28	ST10	Fcgr4
1.60875551660228e-32	0.342404027306603	0.315	0.116	2.58993550617801e-28	ST10	H2-DMb1
2.41688592831413e-32	0.60102245938021	0.618	0.385	3.89094465599292e-28	ST10	Zyx
6.19568350017254e-32	0.265029722656026	0.142	0.032	9.97443086692777e-28	ST10	Upp1
1.26686590788848e-31	0.390966861673929	0.489	0.239	2.03952742510967e-27	ST10	Flna
4.35580266865045e-31	0.565043268900959	0.675	0.434	7.01240671626036e-27	ST10	Parp14
5.06912235093369e-31	0.414111706036725	0.328	0.131	8.16078007276815e-27	ST10	Klf6
5.2675080178375e-31	0.544387396325367	0.903	0.809	8.48016115791659e-27	ST10	Rnf213
1.04582414254036e-30	0.350100987260301	0.325	0.127	1.68367228707572e-26	ST10	Anxa2
1.84591559552958e-30	0.481843115153471	0.548	0.298	2.97173951724308e-26	ST10	Tagln2
2.22545606024433e-30	0.349407249850394	0.282	0.104	3.58276171138735e-26	ST10	H2-DMa
4.401758834446e-30	0.277579783029532	0.269	0.095	7.08639154757461e-26	ST10	Adh7
6.43405731506334e-30	0.49618405973002	0.621	0.383	1.03581888715205e-25	ST10	Psmb9
8.66504628298982e-30	0.422887520471186	0.435	0.209	1.39498580109853e-25	ST10	Mndal
2.30824726695329e-29	0.493140749004967	0.621	0.37	3.7160472750681e-25	ST10	Herc6
6.10246251817371e-29	0.435711978193836	0.419	0.196	9.82435440800786e-25	ST10	Tgtp1
8.41680853164199e-29	0.281881366573342	0.218	0.07	1.35502200550904e-24	ST10	Selplg
1.04606514287512e-28	0.322627192718841	0.355	0.151	1.68406027351465e-24	ST10	Pilra
3.12599220020149e-28	0.273979714884167	0.261	0.094	5.03253484310438e-24	ST10	Apbb1ip
3.19328678744108e-28	0.484489732942206	0.508	0.275	5.1408723991014e-24	ST10	Vasp
6.73506668963767e-28	0.362302839416023	0.336	0.143	1.08427838636477e-23	ST10	Evl
7.54789781373205e-28	0.548925189780113	0.742	0.554	1.21513606903272e-23	ST10	Arpc1b
7.97246889382201e-28	0.38792165955946	0.992	0.964	1.2834877672164e-23	ST10	Sppl2a
2.60936941851347e-27	0.456432800711463	0.409	0.201	4.20082382686484e-23	ST10	Lst1
3.19840009149279e-27	0.409426390669598	0.441	0.226	5.14910430729424e-23	ST10	Myd88
3.30423091578914e-27	0.321476069257352	1	1	5.31948135132894e-23	ST10	Itih3
4.22862213933548e-27	0.368525971254291	0.395	0.183	6.80765878211618e-23	ST10	Nfkb1
5.35412821096389e-27	0.270463404110367	0.285	0.109	8.61961100683077e-23	ST10	Pip4k2a
5.96446704102849e-27	0.312452700432493	0.312	0.128	9.60219548935176e-23	ST10	Ppp1r18
6.56542678288024e-27	0.553820820409758	0.769	0.61	1.05696805777589e-22	ST10	Clic4
8.29207652864318e-27	0.292692858856072	0.333	0.14	1.33494140034627e-22	ST10	Cnn2
1.16843569545882e-26	0.376252710616986	0.368	0.167	1.88106462611915e-22	ST10	Oasl2
1.52564300432192e-26	0.345478139950242	1	1	2.45613267265786e-22	ST10	Cfb
1.79881269065083e-26	0.450637170246577	0.468	0.251	2.89590855067877e-22	ST10	Bcl3
1.99771650948704e-26	0.261798850910289	0.277	0.107	3.21612380862319e-22	ST10	Lair1
2.55348943089652e-26	0.277752298252847	0.266	0.1	4.11086263480031e-22	ST10	F830016B08Rik
2.63401580665076e-26	0.49624364886375	0.659	0.453	4.24050204712706e-22	ST10	Fas
1.09229094742322e-25	0.399668691868247	0.435	0.22	1.75847919625665e-21	ST10	Tpm4
1.19922135346468e-25	0.265626206494159	1	1	1.93062645694279e-21	ST10	Fgb
1.62881783062365e-25	0.262907905448613	0.234	0.084	2.62223382552101e-21	ST10	Alox5ap
2.326992421824e-25	0.34910780985686	0.358	0.163	3.74622509989446e-21	ST10	Jak2
2.86774208429091e-25	0.472137372587405	0.602	0.385	4.61677798149993e-21	ST10	Mvp
3.01780539303757e-25	0.275625542254811	0.25	0.093	4.85836490225118e-21	ST10	Hk3
4.51603505635118e-25	0.302277185549817	1	1	7.27036483721976e-21	ST10	Crp
9.33315742039925e-25	0.509213928524177	0.726	0.516	1.50254501311008e-20	ST10	Lpl
1.06071337355186e-24	0.361853640786452	0.382	0.184	1.70764246008113e-20	ST10	Cxcl16
1.11143554605597e-24	0.274866090345926	0.269	0.106	1.78930008559551e-20	ST10	Ptpn18
2.7492908075334e-24	0.505444864987564	0.938	0.865	4.42608327104803e-20	ST10	Ccl9
2.97505958595091e-24	0.487253546187574	0.341	0.158	4.78954842742237e-20	ST10	Btg2
3.46784171867893e-24	0.476813800240825	0.669	0.458	5.5828783829012e-20	ST10	Unc93b1
5.94283387481117e-24	0.473561427408334	0.503	0.298	9.5673682550585e-20	ST10	Rhob
2.36893016043197e-23	0.346561487196285	0.997	0.99	3.81374066527943e-19	ST10	Saa4
2.61183096357367e-23	0.451881621656213	0.917	0.848	4.20478666825726e-19	ST10	Id2
2.65176145302981e-23	0.399843886614326	0.527	0.308	4.26907076323269e-19	ST10	Zbp1
3.12390185016391e-23	0.44575210695704	0.882	0.804	5.02916958857888e-19	ST10	Rap1b
4.15865562554334e-23	0.480369947657916	0.742	0.546	6.69501969156223e-19	ST10	Wfdc17
5.59874522506133e-23	0.285084772185247	0.333	0.151	9.01341993782623e-19	ST10	Il17ra
1.48878690645859e-22	0.354929623971329	0.489	0.276	2.39679804070769e-18	ST10	Ptpn1
1.69486877968677e-22	0.44017933607532	0.876	0.812	2.72856924841773e-18	ST10	St6gal1
2.19472428624674e-22	0.432028200666897	0.522	0.31	3.53328662842863e-18	ST10	Gna13
2.34947852457369e-22	0.392555945737533	0.992	0.981	3.78242547671119e-18	ST10	H3f3b
3.26182315848703e-22	0.458326654763943	0.653	0.44	5.25120910284826e-18	ST10	Ifi27l2a
3.31197462715842e-22	0.258933517215899	0.277	0.116	5.33194795226234e-18	ST10	Fosl2
4.19314741146462e-22	0.470252540933326	0.984	0.978	6.75054801771689e-18	ST10	Psap
5.31856877771762e-22	0.250594098041777	0.261	0.106	8.56236387524759e-18	ST10	Cd86
6.01897750465802e-22	0.312086972745177	0.419	0.217	9.68995188474895e-18	ST10	Dse
6.93292938625821e-22	0.287452806623076	0.336	0.157	1.11613230189371e-17	ST10	Wipf1
7.35290583955463e-22	0.457699659522713	0.909	0.852	1.1837443111099e-17	ST10	Litaf
1.29376309297286e-21	0.423701466699451	0.903	0.807	2.08282920337701e-17	ST10	Mcl1
1.75707225549011e-21	0.511824122693308	0.699	0.521	2.82871062411352e-17	ST10	Marcks
2.11665354179713e-21	0.392867760217388	0.718	0.506	3.40760053693919e-17	ST10	Il18bp
2.38924894520819e-21	0.451170402001224	0.804	0.666	3.84645187689067e-17	ST10	Actr3
3.87007486878095e-21	0.45869022106583	0.892	0.826	6.23043353125045e-17	ST10	Pnp
4.04784041599331e-21	0.357055293265024	0.401	0.211	6.51661828570763e-17	ST10	Ccnd2
5.79578926743912e-21	0.415592516634966	0.597	0.367	9.33064114165024e-17	ST10	Ifit3
6.4182813494489e-21	0.378504462145871	0.296	0.136	1.03327911444778e-16	ST10	Ifi204
8.69397634530851e-21	0.337560909034598	0.253	0.107	1.39964325183122e-16	ST10	Gbp6
1.10536090644475e-20	0.412949089815638	0.61	0.416	1.77952052328541e-16	ST10	Col4a1
2.09804235014656e-20	0.355548906602846	0.5	0.299	3.37763837950095e-16	ST10	Tap2
2.41195984916048e-20	0.425976311044349	0.731	0.561	3.88301416116345e-16	ST10	Psme2
2.63135674211993e-20	0.448489858686139	0.672	0.47	4.23622121913888e-16	ST10	Csf1r
2.71352732585066e-20	0.440674285436796	0.478	0.293	4.36850764188698e-16	ST10	Plaat3
3.66170798742429e-20	0.266098988343914	0.341	0.164	5.89498368895436e-16	ST10	Tnfsf10
4.03542770085479e-20	0.430146343702198	0.594	0.37	6.49663505560612e-16	ST10	Isg15
4.13094812751326e-20	0.261067149803724	0.325	0.153	6.6504133904836e-16	ST10	Map3k1
4.32495285257547e-20	0.385748064570432	0.642	0.434	6.96274159736125e-16	ST10	Mapkapk2
4.56321123825307e-20	0.301966030387424	0.355	0.179	7.34631377246362e-16	ST10	Gngt2
6.29623043615557e-20	0.390290578226436	0.667	0.47	1.01363013791668e-15	ST10	Rtp4
6.68704570149692e-20	0.330367431655508	0.39	0.206	1.07654748748399e-15	ST10	Rcan1
7.64558195740861e-20	0.346565147047365	0.446	0.251	1.23086223932321e-15	ST10	Cotl1
1.08029610895643e-19	0.428034698023258	0.699	0.52	1.73916870580896e-15	ST10	Wdr1
1.33071454044817e-19	0.300563445223453	0.997	0.993	2.14231733866751e-15	ST10	Rps15a
1.50499783495334e-19	0.37804520871285	0.522	0.326	2.42289601449138e-15	ST10	Adgre5
1.64571651637439e-19	0.394335372213342	0.793	0.632	2.64943901971112e-15	ST10	Plbd1
2.9203812327379e-19	0.531230028218868	0.944	0.933	4.70152174658475e-15	ST10	Krt18
6.29152534663851e-19	0.322236981913004	0.594	0.392	1.01287266555533e-14	ST10	B4galt1
7.53934033933196e-19	0.282442630124131	0.427	0.237	1.21375840122905e-14	ST10	Ahnak
1.01725394880217e-18	0.373646350369031	0.347	0.178	1.63767713217661e-14	ST10	Jun
1.63114230962125e-18	0.291270661133005	0.366	0.189	2.62597600425925e-14	ST10	Sbno2
1.80793759137214e-18	0.290097608433606	0.449	0.257	2.91059872835e-14	ST10	F2r
2.13185410410294e-18	0.273543800505079	0.344	0.174	3.43207192219533e-14	ST10	Adgre4
2.27479050347555e-18	0.370572902638797	0.995	0.981	3.66218523154528e-14	ST10	H2-D1
2.28880532255788e-18	0.385596505525265	0.849	0.751	3.68474768878593e-14	ST10	Shisa5
2.93574706388093e-18	0.306208679141732	0.452	0.265	4.72625919814191e-14	ST10	Enpp4
3.95546813257186e-18	0.279438325333202	0.304	0.147	6.36790814662744e-14	ST10	Sowahc
4.01857046224214e-18	0.407814437718946	0.602	0.426	6.46949658716361e-14	ST10	Ifngr1
4.79277071199912e-18	0.329827619168055	0.543	0.342	7.71588156924738e-14	ST10	Lyn
4.79416540346283e-18	0.394094840615859	0.823	0.712	7.71812688303481e-14	ST10	Slc6a6
4.9126685668068e-18	0.426896620633282	0.734	0.579	7.90890512570227e-14	ST10	Sdcbp
5.35899093931727e-18	0.41500459281815	0.296	0.147	8.62743951320688e-14	ST10	Nfkbiz
7.176034667331e-18	0.303320366643123	0.401	0.221	1.15526982109362e-13	ST10	Kctd12
8.12991872593987e-18	0.359774779845494	0.546	0.353	1.30883561568906e-13	ST10	Tapbpl
8.62634936735821e-18	0.31830889922736	0.401	0.223	1.388755984651e-13	ST10	Birc2
8.72357270054834e-18	0.411202024673706	0.427	0.254	1.40440796906128e-13	ST10	Actg1
1.04956823879937e-17	0.351763985896863	0.669	0.472	1.68969990764311e-13	ST10	Cstb
1.9952209357836e-17	0.3145838202212	0.398	0.222	3.21210618451802e-13	ST10	Csf1
2.21209101134172e-17	0.321240111648524	0.473	0.283	3.56124531915904e-13	ST10	Trim12c
3.39143884559951e-17	0.281031672766442	0.997	0.991	5.45987739753066e-13	ST10	Pabpc1
4.41087982598798e-17	0.357086697779054	0.613	0.431	7.10107543185805e-13	ST10	Gda
6.28756904186441e-17	0.301776464918053	0.419	0.238	1.01223574004975e-12	ST10	Trim30d
1.01127515833074e-16	0.322434193563279	0.941	0.872	1.62805187739666e-12	ST10	Myh9
1.1087724889407e-16	0.328838097105819	0.836	0.73	1.78501282994564e-12	ST10	Tpm3
1.36569162676824e-16	0.384935966142873	0.669	0.5	2.19862694993418e-12	ST10	Ppt1
1.66709818944896e-16	0.307676452236236	0.97	0.95	2.68386137519388e-12	ST10	Cd47
1.74558920318781e-16	0.354121761373989	0.465	0.281	2.81022405821205e-12	ST10	Rsad2
2.23156701759707e-16	0.250033504021843	0.395	0.219	3.59259974162953e-12	ST10	Tut4
2.45219095568837e-16	0.37241802359022	0.484	0.303	3.9477822195627e-12	ST10	Cmpk2
2.68972059931824e-16	0.395315837534263	0.968	0.923	4.33018119284244e-12	ST10	Ctsc
2.76413092573273e-16	0.338748392075543	0.922	0.857	4.44997437733712e-12	ST10	Arpc5
3.93562934634185e-16	0.288452330502871	0.344	0.186	6.33596968467574e-12	ST10	Lacc1
4.20265023310499e-16	0.385092728366765	0.86	0.767	6.76584661027573e-12	ST10	Dtx3l
5.60598371720147e-16	0.651413008278866	0.71	0.581	9.02507318632265e-12	ST10	Efna1
5.89482340942779e-16	0.370855115911898	0.602	0.431	9.4900762068378e-12	ST10	Trafd1
5.92614510100227e-16	0.432059528451454	0.898	0.805	9.54050099810356e-12	ST10	Nampt
6.19552870996055e-16	0.278558073893209	0.449	0.266	9.97418167016549e-12	ST10	Abracl
6.726551003175e-16	0.298090553771867	0.247	0.116	1.08290744600114e-11	ST10	Egr1
7.21530051960998e-16	0.323611696460569	0.901	0.8	1.16159123065201e-11	ST10	Tnfrsf1a
8.24698617794287e-16	0.444722090172714	0.774	0.614	1.32768230478702e-11	ST10	Ly6a
9.85793379436946e-16	0.350243029390445	0.901	0.823	1.58702876155554e-11	ST10	Eif1a
9.97109431072001e-16	0.305266938769957	0.976	0.965	1.60524647308281e-11	ST10	Cfl1
1.03980948978829e-15	0.321265545513306	0.575	0.391	1.67398929761017e-11	ST10	Gsdmd
1.33158209508161e-15	0.309484463366055	0.997	0.997	2.14371401487188e-11	ST10	Rps12
1.7444500511745e-15	0.412756478684911	0.589	0.432	2.80839013738582e-11	ST10	Adgre1
1.78861399168023e-15	0.443126812321294	0.731	0.598	2.87948966520601e-11	ST10	Id3
2.05735858760819e-15	0.267283231482446	0.43	0.254	3.31214159019042e-11	ST10	Ccl6
2.41872131868822e-15	0.373838821234631	0.538	0.373	3.89389945095617e-11	ST10	Mob1a
3.36749233436746e-15	0.253191187556658	0.374	0.209	5.42132590909818e-11	ST10	Tor3a
4.67751545267645e-15	0.270308258962116	0.406	0.241	7.53033212726382e-11	ST10	Nabp1
4.77201278052484e-15	0.415867658363483	0.677	0.524	7.68246337536694e-11	ST10	Aldoa
8.83451118096796e-15	0.274783193923078	0.374	0.215	1.42226795502403e-10	ST10	Ly86
1.58860868781235e-14	0.407797300110396	0.804	0.735	2.5575011265091e-10	ST10	Irgm2
2.56253478570006e-14	0.277646566959673	0.511	0.341	4.12542475149852e-10	ST10	Parp10
2.73730771435443e-14	0.430345227745114	0.685	0.55	4.40679168933919e-10	ST10	Slc41a2
2.95239364037642e-14	0.257696397792654	0.438	0.269	4.753058521642e-10	ST10	Tbk1
3.23076700691834e-14	0.327686786566746	0.562	0.401	5.20121180443784e-10	ST10	Dbnl
3.31638738162477e-14	0.261572882542548	0.366	0.209	5.33905204567772e-10	ST10	Rpap3
4.24254171422485e-14	0.294735300228083	0.823	0.667	6.83006790573059e-10	ST10	Irf7
7.05810170725972e-14	0.297417454704177	0.954	0.901	1.13628379385174e-09	ST10	Psme1
8.92933544566125e-14	0.306391653908302	0.54	0.368	1.437533713397e-09	ST10	Hif1a
9.5939703268033e-14	0.256535342273914	0.995	0.992	1.54453328291206e-09	ST10	Rpl3
1.14745688557289e-13	0.308562536777925	0.341	0.198	1.84729084008379e-09	ST10	Pde4b
1.1554709240428e-13	0.328354836260454	0.866	0.786	1.8601926406165e-09	ST10	Xdh
1.18575171295214e-13	0.302081274038531	0.484	0.321	1.90894168268165e-09	ST10	Stx7
1.26797021810444e-13	0.317670980609106	0.874	0.787	2.04130525412634e-09	ST10	Abca1
1.75691779028203e-13	0.266952092957654	0.438	0.273	2.82846195057504e-09	ST10	Trim12a
8.04969971933286e-13	0.268014937867154	0.559	0.387	1.2959211578154e-08	ST10	Usp18
1.66392917935364e-12	0.288633018566033	0.895	0.824	2.67875958584143e-08	ST10	Capza2
1.78465432811048e-12	0.309914816985475	0.892	0.823	2.87311500282506e-08	ST10	Gnai2
2.42052433702116e-12	0.27971368133935	0.659	0.498	3.89680213017036e-08	ST10	Slc44a1
2.45941356270719e-12	0.258668053332141	0.992	0.979	3.9594098946023e-08	ST10	Rps13
2.73981159967688e-12	0.285525479460167	0.47	0.315	4.4108226943198e-08	ST10	Cited2
2.89320906415235e-12	0.263447893398562	0.406	0.256	4.65777727237886e-08	ST10	Clic1
3.47016140439505e-12	0.267469185791863	1	0.994	5.5866128449356e-08	ST10	Rpl37a
5.08284006797813e-12	0.277964493666023	0.435	0.283	8.182864225438e-08	ST10	Cers6
5.81475632701404e-12	0.30512848661513	0.594	0.455	9.3611762108599e-08	ST10	Rab32
6.02675347796386e-12	0.256622477829433	0.446	0.295	9.70247042417401e-08	ST10	Msr1
6.45496470503004e-12	0.325299499147795	0.672	0.517	1.03918476786279e-07	ST10	Ifit1
7.96844326956181e-12	0.299050129590807	0.702	0.566	1.28283968196676e-07	ST10	Il13ra1
1.17629396569347e-11	0.262451872766259	0.987	0.969	1.89371565536992e-07	ST10	Xbp1
1.35088602684297e-11	0.325035065346565	0.656	0.548	2.1747914146145e-07	ST10	Atp1b3
1.37993089833367e-11	0.279659888640259	0.457	0.3	2.22155075322737e-07	ST10	Fabp5
1.39254436700207e-11	0.261472781287274	0.573	0.406	2.24185717643663e-07	ST10	Cep85
1.45315455031692e-11	0.269204250165529	0.565	0.405	2.33943351055521e-07	ST10	Pgd
1.57643317991845e-11	0.251783728295377	0.54	0.384	2.53789977635071e-07	ST10	Syncrip
2.21948478605465e-11	0.359456588287309	0.817	0.748	3.57314855706939e-07	ST10	Stat3
2.54872900815665e-11	0.251539216060693	0.395	0.251	4.10319883023139e-07	ST10	Skil
2.67015691442604e-11	0.25920793276603	0.425	0.281	4.29868561653448e-07	ST10	Grk2
4.54775230159656e-11	0.284062748458561	0.957	0.927	7.3214264303403e-07	ST10	Rps27
4.86449281642685e-11	0.317145841435401	0.659	0.534	7.83134698516558e-07	ST10	Tmem123
5.38245461463926e-11	0.27123580247994	0.18	0.085	8.66521368410774e-07	ST10	Gdf15
5.6527863162046e-11	0.262132383460818	0.446	0.297	9.10042069045778e-07	ST10	Skap2
5.96802314736022e-11	0.316805833012877	0.513	0.382	9.60792046493522e-07	ST10	Rela
7.59560266188359e-11	0.280830701386072	0.551	0.399	1.22281607253664e-06	ST10	Ugcg
8.70225365536811e-11	0.265036603806801	0.723	0.617	1.40097581597771e-06	ST10	Parp12
9.3760697103175e-11	0.293666069848073	0.575	0.434	1.50945346266401e-06	ST10	Arel1
9.76301040150913e-11	0.321779120473969	0.696	0.59	1.57174704453895e-06	ST10	Arhgdia
1.12588561510999e-10	0.260857205396219	0.315	0.189	1.81256325176558e-06	ST10	Ero1l
1.42092173341891e-10	0.258021224710807	0.602	0.455	2.28754189863111e-06	ST10	Casp7
1.88615862096758e-10	0.288951265115125	0.581	0.441	3.0365267638957e-06	ST10	Susd6
2.17177798870148e-10	0.296514569808481	0.793	0.716	3.4963453840105e-06	ST10	Chmp4b
2.51647710995483e-10	0.267827376678433	0.562	0.422	4.05127649931628e-06	ST10	Map7d1
2.52672334024062e-10	0.282887269330875	0.79	0.687	4.06777190545338e-06	ST10	Sdc3
2.55232165771937e-10	0.31140961438274	0.718	0.603	4.10898263676241e-06	ST10	Efhd2
3.17090596997486e-10	0.318418249069903	0.992	0.982	5.10484152106253e-06	ST10	Rplp2
3.97011397647139e-10	0.314483274533768	0.75	0.637	6.39148649072129e-06	ST10	Tgfbi
5.21570261423253e-10	0.271783733736781	0.702	0.578	8.39675963865296e-06	ST10	Clptm1l
5.61512845292798e-10	0.268290842004038	0.806	0.721	9.03979529636876e-06	ST10	Srsf3
7.07222702590179e-10	0.31494710849563	0.683	0.598	1.13855782889993e-05	ST10	Tmem140
9.29270957318946e-10	0.253933875729828	0.554	0.42	1.49603331418777e-05	ST10	Stap2
9.3504279119487e-10	0.258521514419997	0.449	0.313	1.50532538954462e-05	ST10	Axl
1.89175321364755e-09	0.307482568808021	0.944	0.9	3.04553349865118e-05	ST10	Slc39a14
2.44432590313738e-09	0.278701988010912	0.567	0.453	3.93512027146087e-05	ST10	Pik3ap1
2.96545200047601e-09	0.252261549189301	0.688	0.565	4.77408117556632e-05	ST10	Parp9
4.93404504219548e-09	0.276355386708386	0.613	0.488	7.94331911343051e-05	ST10	Lnpep
1.63386898837567e-08	0.297692520509471	0.462	0.353	0.0002630365684386	ST10	Ehd1
1.29494483229318e-07	0.28163688725782	0.677	0.588	0.00208473168550879	ST10	App
2.0949803564146e-07	0.263955883518778	0.543	0.443	0.00337270887579187	ST10	Sat1
2.22459106473898e-07	0.270142281861663	0.788	0.719	0.00358136915512328	ST10	C1qb
2.61026510329868e-07	0.250233517768837	0.406	0.298	0.00420226578980054	ST10	Cebpd
1.04380311584278e-06	0.446862797865838	0.626	0.629	0.0168041863619529	ST10	Irgm1
1.05895347392046e-06	0.271689944276606	0.398	0.301	0.0170480919766455	ST10	Oasl1
2.77307165563183e-06	0.364965742925101	0.715	0.651	0.0446436805840168	ST10	Pnrc1
6.16343534086596e-192	2.38735753716547	0.911	0.276	9.92251455526011e-188	ST11	Rsad2
1.11363126727825e-187	2.12082254564138	0.964	0.363	1.79283497719126e-183	ST11	Ifit3
9.15762680296641e-177	1.24220260823551	0.686	0.142	1.47428633900956e-172	ST11	Ifit3b
3.13597592406816e-174	2.11416511215553	0.987	0.514	5.04860764015733e-170	ST11	Ifit1
2.25674287158745e-139	1.81882938828484	0.861	0.299	3.63313034896864e-135	ST11	Cmpk2
1.96803774708384e-116	1.4024822469567	0.802	0.296	3.16834396903028e-112	ST11	Oasl1
4.4252256138715e-100	1.3263588376159	0.832	0.368	7.12417071577172e-96	ST11	Isg15
1.89450376310835e-89	1.0156371573899	0.99	0.809	3.04996160822814e-85	ST11	Rnf213
1.31016831095927e-81	1.15984378974515	0.785	0.384	2.10923996381333e-77	ST11	Usp18
9.15902686732545e-72	0.775151566332885	1	0.994	1.47451173537072e-67	ST11	Iigp1
9.04001504601795e-71	0.824820137286126	0.99	0.909	1.45535202225843e-66	ST11	Stat1
5.61161421547987e-63	0.906128066286356	0.809	0.422	9.03413772550104e-59	ST11	Ifi47
1.00832970787281e-56	0.648092705625444	0.993	0.979	1.62330999670444e-52	ST11	Bst2
9.03954817627364e-56	0.854784437597374	0.98	0.955	1.45527686089829e-51	ST11	Igfbp1
1.04292712422483e-54	0.609419862842251	0.512	0.184	1.67900837728955e-50	ST11	Ddx60
5.16493110087592e-54	0.722758427744262	0.799	0.454	8.31502257930015e-50	ST11	Ifih1
1.37380994600332e-51	0.479131676332448	0.284	0.067	2.21169663207074e-47	ST11	Ifit2
1.97660046989618e-51	0.802568147029286	0.904	0.733	3.18212909648586e-47	ST11	Csad
6.53246983534414e-51	0.758569259147137	0.683	0.333	1.05166231879205e-46	ST11	Ifi44
2.02156561136058e-48	0.667790196207643	0.997	0.904	3.2545184777294e-44	ST11	Igtp
1.41539722443263e-47	0.579791854089668	0.561	0.229	2.2786479916141e-43	ST11	Dhx58
1.4048981501474e-46	0.563165242983889	1	0.987	2.2617455319223e-42	ST11	Lgals9
2.16649045242839e-46	0.720267905737475	0.891	0.626	3.48783297936447e-42	ST11	Irgm1
3.46238776062939e-46	0.69685148840365	0.782	0.469	5.57409805583725e-42	ST11	Rtp4
6.0861186042302e-46	0.702449688460936	0.898	0.666	9.7980423409502e-42	ST11	Irf7
9.94977408514469e-45	0.273208800656261	1	1	1.60181412996744e-40	ST11	B2m
6.40058789525625e-43	0.290679141679791	1	1	1.0304306452573e-38	ST11	Serpina3k
2.54468479362976e-42	0.622503339160436	0.706	0.369	4.09668804926455e-38	ST11	Herc6
2.23627566877248e-40	0.618282011863355	0.785	0.481	3.60018019915681e-36	ST11	Gbp3
2.38671134668738e-37	1.18236429326675	0.535	0.26	3.84236659703201e-33	ST11	Cxcl10
7.24595337671285e-36	0.581812460179818	0.927	0.723	1.166526034117e-31	ST11	Gbp7
7.18126335252579e-35	0.424050303014573	0.426	0.166	1.15611158712313e-30	ST11	Oasl2
1.08775748699898e-34	0.547375981194514	0.637	0.345	1.75118077831965e-30	ST11	Znfx1
1.45015960927467e-34	0.528531740474169	0.964	0.908	2.3346119549713e-30	ST11	H2-T23
1.92495887210135e-34	0.348594309117724	1	1	3.09899128819596e-30	ST11	Wfdc21
5.37637044017754e-34	0.542771199695599	0.941	0.872	8.65541877164183e-30	ST11	Comt
6.0610381667005e-34	0.458301376283621	0.993	0.981	9.75766534457113e-30	ST11	H2-D1
9.60504502503675e-34	0.451648524574953	0.525	0.238	1.54631619858067e-29	ST11	Trim30d
1.15686723751346e-33	0.383990596527537	1	0.997	1.86244056567292e-29	ST11	Hmgcs1
1.90686141635376e-33	0.551213802780627	0.957	0.825	3.06985619418791e-29	ST11	Pnp
3.55558770169818e-33	0.56059314487102	0.815	0.564	5.7241406409639e-29	ST11	Parp9
3.86777392510472e-33	0.332672128753911	0.32	0.106	6.22672924202609e-29	ST11	Gbp6
4.74810084711211e-33	0.480333089296179	0.558	0.272	7.64396755376579e-29	ST11	Trim12a
2.04353770423068e-32	0.514252215872916	0.967	0.9	3.28989135004098e-28	ST11	Lgals3bp
1.12128200383564e-31	0.360148948822693	1	0.999	1.80515189797499e-27	ST11	Ifitm3
1.70170039106828e-31	0.527939832428121	1	0.972	2.73956745958082e-27	ST11	Ly6e
3.31885545433797e-31	0.548251287897343	0.597	0.317	5.34302539593869e-27	ST11	Trim30a
2.50399086696039e-30	0.43120710297522	0.452	0.2	4.03117489671954e-26	ST11	Xaf1
3.23865818592296e-30	0.306829902914168	1	1	5.21391581351737e-26	ST11	Fga
4.96413066634925e-30	0.418476224413921	0.455	0.196	7.99175395975565e-26	ST11	Tgtp1
8.26813249437415e-30	0.465828899082814	1	0.98	1.33108665026929e-25	ST11	Tmsb4x
1.15133952049921e-29	0.407351686507969	0.578	0.282	1.85354149405169e-25	ST11	Trim12c
4.63820215595418e-29	0.5006074550298	0.838	0.616	7.46704165087063e-25	ST11	Parp12
1.07356429602577e-28	0.507826304054229	0.97	0.884	1.72833116017189e-24	ST11	Aqp8
6.60455136474641e-28	0.474393396004974	0.954	0.864	1.06326672421053e-23	ST11	H2-Q7
2.66337648896882e-27	0.430002216014916	0.99	0.978	4.28776980959091e-23	ST11	Hacl1
3.07061607150241e-27	0.368271765324915	0.413	0.18	4.94338481351173e-23	ST11	Trim34a
3.37709749926679e-27	0.272596927245431	1	1	5.43678926406961e-23	ST11	Bhmt
7.70133222157257e-27	0.391448241926985	0.997	0.982	1.23983747435097e-22	ST11	Rsrp1
4.68213544716535e-26	0.313450741027517	1	1	7.5377698563915e-22	ST11	Cyp2c70
8.33138201698354e-26	0.552931766505556	0.795	0.614	1.34126919091418e-21	ST11	Ly6a
5.170814210658e-25	0.461613411039426	0.941	0.845	8.32449379773832e-21	ST11	Cd5l
2.29990442008133e-24	0.412489659769115	0.561	0.308	3.70261612588893e-20	ST11	Zbp1
3.11823951350154e-24	0.476412193286953	0.908	0.733	5.02005379278613e-20	ST11	Irgm2
1.18649488403644e-23	0.435621783809864	0.686	0.431	1.91013811381027e-19	ST11	Trafd1
2.72143423369889e-23	0.471228013278995	0.673	0.44	4.38123697283184e-19	ST11	Ifi27l2a
4.50341500956737e-23	0.462290389702857	0.719	0.469	7.2500478239025e-19	ST11	Ube2l6
1.44328786964602e-22	0.5184406123587	0.614	0.385	2.32354914134313e-18	ST11	Vsig4
1.54279312392476e-22	0.348222321260166	0.446	0.222	2.48374265020648e-18	ST11	Samd9l
2.27254993969915e-22	0.333669585474603	1	0.995	3.65857814792165e-18	ST11	Paqr9
4.57649364409218e-22	0.267775135458037	0.347	0.146	7.367697117624e-18	ST11	Slfn5
9.75072418755076e-22	0.408829984677958	0.924	0.774	1.5697690869538e-17	ST11	Trp53inp1
1.82874277344328e-21	0.432877707240814	0.69	0.433	2.94409299096634e-17	ST11	Tyrobp
2.29467860582011e-21	0.384301436342974	0.419	0.209	3.6942030875098e-17	ST11	Tor3a
5.52743467445683e-21	0.519755690101729	0.766	0.604	8.89861708240805e-17	ST11	Clec4f
8.34565887274957e-21	0.456093997438837	0.647	0.435	1.34356762192395e-16	ST11	Parp14
3.58160689874646e-20	0.437648286418979	0.848	0.711	5.76602894629192e-16	ST11	C1qc
4.55064189204996e-20	0.440887117886218	0.861	0.742	7.32607838201123e-16	ST11	C1qa
6.07022365122496e-20	0.409478846272376	0.772	0.54	9.77245305610707e-16	ST11	Hhex
1.42849996873761e-19	0.40782266619806	0.967	0.905	2.29974209967068e-15	ST11	Akr1c20
1.44547991618103e-19	0.376742333405785	0.97	0.925	2.32707811705984e-15	ST11	Tor1aip2
2.09919977845405e-19	0.374002825424613	0.977	0.936	3.37950172333317e-15	ST11	Cebpb
2.67315422039708e-19	0.423008281720941	0.809	0.622	4.30351097941726e-15	ST11	Arf4
5.25572302713101e-19	0.269406562029999	0.31	0.136	8.46118850137821e-15	ST11	Ifi204
8.15163916495268e-19	0.391893957514619	0.934	0.834	1.31233238916573e-14	ST11	Me1
1.1418497329602e-18	0.330690737245254	0.977	0.95	1.83826388509263e-14	ST11	Cd47
2.08642604387945e-18	0.358549368926374	0.983	0.918	3.35893728804152e-14	ST11	Atp2a2
2.50859019878102e-18	0.399833208015214	0.888	0.807	4.03857936101757e-14	ST11	Lgmn
2.55519008377917e-18	0.385135146840568	0.653	0.436	4.11360051587609e-14	ST11	Ifi35
6.04800085009276e-18	0.384933844622953	0.518	0.31	9.73667656856433e-14	ST11	Plac8
6.41105683302168e-18	0.372092661739103	0.894	0.786	1.03211603954816e-13	ST11	Xdh
8.05929232988099e-18	0.430751195678153	0.832	0.711	1.29746547218754e-13	ST11	H2-T22
8.37562606076779e-18	0.342539394327085	0.997	0.967	1.34839203952301e-13	ST11	Acat1
8.42691015611394e-18	0.319707467749544	0.997	0.991	1.35664826603278e-13	ST11	Ndufb1-ps
9.03257797971922e-18	0.260847270513657	0.997	0.993	1.454154728955e-13	ST11	Cyp2c37
1.13630349543004e-17	0.283063572185677	1	0.99	1.82933499729282e-13	ST11	Cyp27a1
1.83354281320746e-17	0.353025120149941	0.891	0.77	2.95182057498269e-13	ST11	Cd74
2.23850537365422e-17	0.329757459218095	0.597	0.373	3.60376980104593e-13	ST11	Adar
2.63168980324805e-17	0.408378195927251	0.822	0.719	4.23675741424903e-13	ST11	C1qb
2.74265533834154e-17	0.333897488698961	0.921	0.823	4.41540082919605e-13	ST11	Eif1a
3.59532063180311e-17	0.387881404311196	0.548	0.341	5.78810668513983e-13	ST11	Samhd1
3.66261513629909e-17	0.283638529698529	0.99	0.994	5.8964441079279e-13	ST11	Hsp90ab1
5.86789818494946e-17	0.30749615338585	0.99	0.973	9.44672928795014e-13	ST11	Hsd17b2
6.46385627051532e-17	0.349361420425676	0.97	0.936	1.04061622099026e-12	ST11	G6pc
1.57344724675988e-16	0.342607365846683	0.541	0.336	2.53309272255874e-12	ST11	Ddx58
3.55743682456908e-16	0.407397812833592	0.809	0.67	5.72711754387376e-12	ST11	Ctss
3.80613589033551e-16	0.357783823812304	0.591	0.376	6.12749816985113e-12	ST11	Wdr89
3.82688285306197e-16	0.312038678079115	0.911	0.861	6.16089870514447e-12	ST11	Apol9b
4.80187653140048e-16	0.361620364365454	0.931	0.849	7.73054102790163e-12	ST11	Ptma
7.1221538464741e-16	0.280912303747048	0.389	0.2	1.14659554774387e-11	ST11	Cdkn1a
8.46894955912493e-16	0.277115842541479	1	0.978	1.36341618952352e-11	ST11	Khk
9.85482007261351e-16	0.382057666344059	0.706	0.529	1.58652748349005e-11	ST11	Helz2
2.42130662524523e-15	0.332496991654135	0.954	0.885	3.8980615359823e-11	ST11	Insig2
2.82785959395557e-15	0.415994882134884	0.71	0.547	4.55257116030907e-11	ST11	Wfdc17
3.03092774576482e-15	0.351114246431413	0.462	0.276	4.87949057790678e-11	ST11	Ip6k2
3.15115009492764e-15	0.356646768080712	0.858	0.767	5.07303653782401e-11	ST11	Dtx3l
4.69160085168762e-15	0.333586657714274	0.917	0.838	7.55300821113191e-11	ST11	Pmvk
5.94296243846478e-15	0.306718445505587	0.482	0.289	9.56757522968445e-11	ST11	Irf9
6.6514716677489e-15	0.352929372537231	0.911	0.756	1.0708204237909e-10	ST11	Mpeg1
1.34314546762918e-14	0.361053921113006	0.858	0.751	2.16232988833621e-10	ST11	Shisa5
1.49904129775929e-14	0.281671909532453	0.997	0.997	2.41330658526268e-10	ST11	Rps23
2.19852543955603e-14	0.325573150126958	0.947	0.812	3.53940610514125e-10	ST11	Clpx
2.64588596889455e-14	0.36552113288385	0.842	0.734	4.25961182132334e-10	ST11	G3bp2
4.35105318572301e-14	0.389701000879255	0.828	0.712	7.00476052369547e-10	ST11	Slc6a6
4.42511058752289e-14	0.31006623385616	0.426	0.252	7.12398553485309e-10	ST11	Fcgr4
1.37227378975646e-13	0.297378790542958	0.924	0.812	2.20922357412892e-09	ST11	Tars
2.46649870374019e-13	0.314881339064792	0.67	0.454	3.97081626315133e-09	ST11	Avpr1a
2.97740783062296e-13	0.344245412743373	0.571	0.38	4.7933288665199e-09	ST11	Rps27rt
3.00332730580426e-13	0.314360065866035	0.911	0.816	4.83505662961427e-09	ST11	Slc25a22
3.28958350763144e-13	0.323146453011368	0.558	0.371	5.29590048893585e-09	ST11	H2-Ab1
3.77102253676298e-13	0.315473458915374	0.98	0.903	6.07096918193473e-09	ST11	Manf
4.3155665232429e-13	0.300978295534644	0.508	0.331	6.94763054576875e-09	ST11	Cd52
4.89724971491559e-13	0.345283837728997	0.716	0.556	7.88408231604261e-09	ST11	Tut7
1.23888687383365e-12	0.34441984146659	0.637	0.459	1.99448397818479e-08	ST11	Unc93b1
1.29625687340429e-12	0.32348074511226	0.611	0.435	2.08684394049356e-08	ST11	Keg1
1.32134602013282e-12	0.345155083943387	0.782	0.644	2.12723495781183e-08	ST11	Apol9a
1.56095427528308e-12	0.286777162910951	0.904	0.791	2.51298028777823e-08	ST11	Ppp1r3b
2.1521090071784e-12	0.290747207830423	0.564	0.373	3.4646802906565e-08	ST11	H2-Aa
2.78146258124234e-12	0.358019909015209	0.637	0.471	4.47787660954205e-08	ST11	Csf1r
2.98821660806197e-12	0.252302234038187	0.98	0.95	4.81072991731897e-08	ST11	Nudt7
3.50861463186595e-12	0.330538972539384	0.733	0.597	5.648518695841e-08	ST11	Tmem140
8.45917494951365e-12	0.310288759059093	0.644	0.469	1.3618425751222e-07	ST11	Depp1
9.21880174653787e-12	0.308931824664354	0.818	0.663	1.48413489317513e-07	ST11	Tap1
1.64678893946274e-11	0.252544689530908	0.977	0.923	2.65116551364106e-07	ST11	Ctsc
3.75688590592265e-11	0.29771116221641	0.541	0.385	6.04821061994487e-07	ST11	Nmi
5.52511734800141e-11	0.273531536029033	0.842	0.701	8.89488641854747e-07	ST11	Ly6g2
5.59608075789137e-11	0.310675130680386	0.591	0.432	9.00913041212932e-07	ST11	Adgre1
7.63838602270346e-11	0.264271041535624	0.809	0.652	1.22970376579503e-06	ST11	Ethe1
1.53379605660767e-10	0.323144184655773	0.723	0.616	2.46925827153269e-06	ST11	Zc3hav1
1.59457816128879e-10	0.266094729573213	0.99	0.963	2.56711138185882e-06	ST11	Hpgd
2.78648294461867e-10	0.254925692281944	0.941	0.897	4.4859588925416e-06	ST11	Mtch2
3.00366820457116e-10	0.317738060962001	0.66	0.548	4.83560544253911e-06	ST11	Atp1b3
8.57358346115144e-10	0.265496690356235	0.587	0.422	1.38026120141077e-05	ST11	Sgms2
9.23107075444492e-10	0.250521257696656	0.908	0.837	1.48611008075809e-05	ST11	Slc40a1
9.60283582641609e-10	0.265076758514584	0.587	0.42	1.54596053969473e-05	ST11	Nadk2
1.0445737746676e-09	0.271020794961691	0.914	0.83	1.68165931983738e-05	ST11	Ppp1ca
1.50008427710938e-09	0.270441341445427	0.693	0.569	2.41498567771839e-05	ST11	Tor1aip1
2.23267933096945e-09	0.316305279832527	0.766	0.704	3.59439045492772e-05	ST11	Rpl15
2.39145302749188e-09	0.275122077921903	0.739	0.641	3.85000022895918e-05	ST11	Trim25
2.55236582750606e-09	0.25751414459539	0.614	0.442	4.10905374570201e-05	ST11	Cdk2ap2
5.0136757613089e-09	0.265771476874861	0.587	0.443	8.0715166081312e-05	ST11	Asb13
6.61866620475809e-09	0.252998228234737	0.574	0.42	0.000106553907230401	ST11	Map2k1
1.65433810679345e-08	0.254078687978926	0.894	0.829	0.000266331891812677	ST11	Ppia
1.79806445564889e-08	0.29472258236384	0.706	0.601	0.000289470396714914	ST11	Cfp
5.33109790419773e-08	0.289163306055163	0.746	0.663	0.000858253451596792	ST11	Ywhaz
1.01556689946277e-07	0.314973980790816	0.472	0.35	0.00163496115144512	ST11	Gbp2
1.74122501942983e-07	0.253842982920657	0.713	0.612	0.00280319815878009	ST11	Clic4
0	1.76460333150137	0.621	0.004	0	ST12	HSP70-pb
0	1.6603424524402	0.621	0.003	0	ST12	HSP90-pb
0	1.30454730469986	0.448	0.004	0	ST12	LISP2-pb
0	1.11764560554669	0.328	0.001	0	ST12	H4-pb
0	1.10580813634572	0.362	0.001	0	ST12	H2B-pb
0	1.00771369853399	0.397	0.003	0	ST12	LSUE-pb
0	0.947948536017464	0.19	0.001	0	ST12	PBANKA-1002300-pb
0	0.93557946769081	0.259	0.001	0	ST12	H2A-pb
0	0.920301636410296	0.362	0.002	0	ST12	PBANKA-1245861-pb
0	0.868685041093235	0.345	0.001	0	ST12	PBANKA-1116800-pb
0	0.799261068599423	0.379	0.001	0	ST12	PBANKA-1355100-pb
0	0.784164894469506	0.328	0.001	0	ST12	PBANKA-0307000-pb
0	0.753367183699618	0.276	0.002	0	ST12	PBANKA-MIT02700-pb
0	0.739936693870758	0.345	0.001	0	ST12	RPL4-pb
0	0.664554537536896	0.345	0.001	0	ST12	RPL44-pb
0	0.648046369791644	0.241	0.001	0	ST12	PBANKA-1354500-pb
0	0.647818491882327	0.328	0.001	0	ST12	RPL32-pb
0	0.633130722174756	0.241	0	0	ST12	PBANKA-0405500-pb
0	0.632788675694104	0.276	0.001	0	ST12	ISWI-pb
0	0.632047853070768	0.397	0.001	0	ST12	PBANKA-1039400-pb
0	0.60042420011718	0.345	0.001	0	ST12	RPL23-pb
0	0.598316620371602	0.31	0.002	0	ST12	PBANKA-0802300-pb
0	0.533652064255714	0.207	0	0	ST12	PBANKA-1354400-pb
0	0.498772617084475	0.328	0.001	0	ST12	LDH-pb
0	0.498487583982513	0.224	0.001	0	ST12	PBANKA-0407700-pb
0	0.498259598040052	0.241	0.001	0	ST12	P23-pb
0	0.481184644361579	0.138	0	0	ST12	RPL6-pb
0	0.463376774388318	0.207	0	0	ST12	RBM25-pb
0	0.463148707353754	0.241	0.001	0	ST12	PBANKA-1117500-pb
0	0.46297768073499	0.224	0.001	0	ST12	RPL31-pb
0	0.462692681417398	0.224	0.001	0	ST12	PBANKA-0928200-pb
0	0.445457530772077	0.172	0	0	ST12	PBANKA-0506100-pb
0	0.445001360643494	0.19	0	0	ST12	PBANKA-1013100-pb
0	0.426736860339202	0.241	0	0	ST12	RANBP1-pb
0	0.426394800342131	0.224	0.001	0	ST12	EF-1alpha-pb
0	0.426223800751932	0.259	0.001	0	ST12	PBANKA-0103300-pb
0	0.425938846467712	0.224	0.001	0	ST12	PBANKA-0315600-pb
0	0.425483036648861	0.207	0.001	0	ST12	PBANKA-0804100-pb
0	0.407893133162744	0.241	0.001	0	ST12	PBANKA-1310800-pb
0	0.407608122584585	0.224	0.001	0	ST12	RAD2-pb
0	0.407380154654761	0.276	0.001	0	ST12	HOP-pb
0	0.407266184196836	0.224	0.001	0	ST12	PBANKA-0937200-pb
0	0.389604296038559	0.224	0	0	ST12	TPx1-pb
0	0.389319172805771	0.207	0	0	ST12	RPL35-pb
0	0.389319172805771	0.207	0	0	ST12	BLN-pb
0	0.388521127403445	0.224	0.001	0	ST12	PAIP1-pb
0	0.370438443936153	0.172	0	0	ST12	HIP-pb
0	0.370381417035701	0.172	0	0	ST12	RPS18-pb
0	0.370153331972835	0.207	0	0	ST12	PBANKA-0414600-pb
0	0.370096316340963	0.207	0	0	ST12	PBANKA-0943600-pb
0	0.370039302962272	0.19	0.001	0	ST12	H3.3-pb
0	0.350730991474032	0.19	0.001	0	ST12	RPL36-pb
0	0.350616966969654	0.207	0	0	ST12	PBANKA-1142800-pb
0	0.350331945130038	0.172	0.001	0	ST12	RPS26-pb
0	0.331786521068497	0.19	0	0	ST12	RPL37-pb
0	0.331558372884122	0.19	0	0	ST12	PBANKA-0205000-pb
0	0.331330260773458	0.155	0	0	ST12	PBANKA-0807900-pb
0	0.331273238380973	0.172	0	0	ST12	PGM1-pb
0	0.331045171346408	0.207	0	0	ST12	PBANKA-0308600-pb
0	0.331045171346408	0.155	0.001	0	ST12	RPS12-pb
0	0.311772885028677	0.155	0	0	ST12	H3-pb
0	0.311487727982132	0.172	0	0	ST12	EXP1-pb
0	0.311430703335753	0.155	0	0	ST12	PBANKA-1303200-pb
0	0.311031593910155	0.172	0.001	0	ST12	DDX60-pb
0	0.291480933508787	0.172	0	0	ST12	RPS15-pb
0	0.291309846044502	0.138	0	0	ST12	PBANKA-1305000-pb
0	0.291252821398122	0.138	0	0	ST12	PBANKA-1243900-pb
0	0.290967731971073	0.172	0	0	ST12	ApiAP2-pb.5
0	0.290853711972524	0.172	0.001	0	ST12	SNF2L-pb
0	0.27095979953994	0.138	0	0	ST12	CEPT-pb
0	0.270674676307152	0.155	0	0	ST12	PBANKA-0110000-pb
0	0.270560642790048	0.172	0	0	ST12	ERF3-pb
0	0.270503629411358	0.172	0	0	ST12	PBANKA-0806700-pb
0	0.270503629411358	0.19	0.001	0	ST12	PRP5-pb
0	0.250315304446012	0.138	0	0	ST12	SF1-pb
0	0.250258270782274	0.172	0	0	ST12	PBANKA-1245841-pb
0	0.250258270782274	0.103	0	0	ST12	PBANKA-1309500-pb
0	0.250258270782274	0.155	0	0	ST12	PBANKA-0717800-pb
0	0.250201239373143	0.121	0	0	ST12	RPS4-pb
0	0.250144210218441	0.121	0	0	ST12	NOT1-pb
0	0.25003015867161	0.155	0	0	ST12	PBANKA-0210200-pb
3.25253928039723e-295	0.36975426986031	0.155	0.001	5.2362629875115e-291	ST12	ThrRS-pb
3.13708976040149e-284	0.310803580943401	0.155	0.001	5.05040080527036e-280	ST12	PBANKA-1348900-pb
8.58044202181546e-268	0.386015854779291	0.259	0.003	1.38136536109207e-263	ST12	PBANKA-0719500-pb
5.0123859030612e-254	0.329848410563648	0.19	0.001	8.06944006533823e-250	ST12	PBANKA-1130900-pb
7.36926161145716e-253	0.310917582922195	0.138	0.001	1.18637742682849e-248	ST12	PBANKA-1009500-pb
5.46646622245644e-247	0.461211591851042	0.207	0.002	8.80046397153263e-243	ST12	PBANKA-1128500-pb
2.31702267782703e-236	0.330019315621111	0.172	0.001	3.73017480903374e-232	ST12	PBANKA-0309400-pb
1.68882901306701e-225	0.330304202381952	0.155	0.001	2.71884582813658e-221	ST12	PBANKA-0105600-pb
4.41202796541964e-207	0.310290683489084	0.155	0.001	7.10292382152908e-203	ST12	mtRNAP-pb
2.13620177674801e-205	0.386527943103494	0.207	0.002	3.43907124038662e-201	ST12	SPT6-pb
8.15343588881942e-187	0.349648122370043	0.155	0.001	1.31262164374104e-182	ST12	PBANKA-1109000-pb
5.60286904307844e-186	0.270275598424849	0.121	0.001	9.02005887245198e-182	ST12	SMC6-pb
3.70786866574008e-180	0.270560642790048	0.103	0.001	5.96929776497495e-176	ST12	NUP313-pb
3.17298740408607e-173	0.330190240926789	0.138	0.001	5.10819242183816e-169	ST12	PBANKA-0814200-pb
3.22321574577612e-173	0.349762070323731	0.138	0.001	5.18905502912497e-169	ST12	PBANKA-1135300-pb
3.40682716096441e-172	0.270161596446055	0.121	0.001	5.48465104643661e-168	ST12	PBANKA-0309200-pb
1.38893996877249e-156	0.402487536947899	0.224	0.003	2.23605445572683e-152	ST12	PBANKA-MIT02800-pb
2.20731008252219e-155	0.404362975408981	0.207	0.003	3.55354850185247e-151	ST12	PBANKA-1111000-pb
7.27577647735978e-139	0.383798903394648	0.207	0.003	1.17132725509015e-134	ST12	PBANKA-MIT01000-pb
1.12793455169617e-131	0.328994188831729	0.155	0.002	1.81586183477566e-127	ST12	NUP637-pb
2.35299047072944e-129	0.420251548366912	0.224	0.004	3.78807935882733e-125	ST12	SSUA-pb
2.6207370153335e-96	0.327742244492374	0.155	0.003	4.2191245209854e-92	ST12	UIS12-pb
3.53009302257263e-74	0.26896511923913	0.103	0.002	5.68309675703967e-70	ST12	PBANKA-0404000-pb
4.25054572264875e-07	0.879523677332492	0.897	0.854	0.00684295355889223	ST12	A1bg
1.0345574908012e-06	0.252363117678062	1	1	0.0166553410444085	ST12	Slc27a2
1.69232483609069e-06	0.346539008084922	1	1	0.027244737536224	ST12	Fabp1
1.94561569332176e-06	0.281676512662514	1	1	0.031322467046787	ST12	B2m
2.30906161187175e-06	0.486913434013482	1	0.905	0.0371735828895233	ST12	Igtp

## Sheet: Visium_DATA
Differentially expressed genes between identified clusters of 10X Visium data
p_val	avg_log2FC	pct.1	pct.2	p_val_adj	cluster	gene
0	0.417339447975019	1	1	0	V1	Fabp1
8.80605545255523e-216	0.310090026480633	1	1	1.20704602088175e-211	V1	Mgst1
7.12736723282581e-165	0.488603326214886	1	0.995	9.76948226603434e-161	V1	Scd1
5.86223760484445e-125	0.302174347889484	1	0.982	8.03536908496029e-121	V1	Rgn
5.25604309733654e-121	0.428249119425996	0.475	0.26	7.2044582735192e-117	V1	Cyp3a44
4.27646532166461e-117	0.395365379778573	0.999	0.984	5.86175101640568e-113	V1	Hamp2
3.50865267449521e-112	0.314964905705074	1	0.987	4.80931022093059e-108	V1	Cyp3a11
2.5887250055349e-110	0.323486205281716	0.984	0.918	3.54836536508669e-106	V1	Cyp2c50
4.56169956650443e-106	0.336998105018327	0.924	0.807	6.25272159580762e-102	V1	Cyp2c40
1.15135460304086e-100	0.269660328539698	0.996	0.984	1.57816175438811e-96	V1	Pon1
5.50342338333131e-100	0.364882589814293	0.945	0.872	7.54354243153223e-96	V1	Hmgcs1
1.25317290958429e-98	0.388154407828797	0.574	0.379	1.71772410716718e-94	V1	Cyp8b1
2.49828578750007e-98	0.259625165555351	0.999	0.979	3.42440032892635e-94	V1	Akr1c6
2.91036702924789e-97	0.326134846547762	0.517	0.302	3.98924008699009e-93	V1	Cyp2c69
3.65421238345447e-93	0.350268243874883	0.815	0.701	5.00882891400104e-89	V1	Paqr9
8.57087675210304e-92	0.312586637683346	0.957	0.881	1.17481007641076e-87	V1	Fdps
2.86209591880676e-63	0.306533780462172	0.736	0.624	3.92307487590843e-59	V1	Acss2
3.90056329941029e-63	0.389271439240591	0.757	0.644	5.34650211450169e-59	V1	Igfbp1
1.48472346481166e-62	0.283165570038791	0.987	0.958	2.03511045321735e-58	V1	Acaa1b
2.01965002421082e-53	0.382880022102421	0.478	0.346	2.76833428818578e-49	V1	Fabp5
4.15726529540887e-45	0.264081472606007	0.352	0.228	5.69836354041693e-41	V1	Csad
2.60406144421747e-40	0.251397499054075	0.521	0.393	3.56938702158889e-36	V1	Clec4f
0	1.20978638235042	0.997	0.76	0	V2	Cyp2f2
0	0.947192564020499	0.927	0.565	0	V2	Sds
0	0.801818482929963	1	0.965	0	V2	Rida
0	0.78130290296579	0.933	0.615	0	V2	Hsd17b13
0	0.77117889159671	0.922	0.624	0	V2	Hal
0	0.547193628170117	1	0.993	0	V2	Ass1
0	0.496565053491191	1	1	0	V2	Alb
0	0.457366029640151	1	1	0	V2	Apoc3
0	0.454940984001234	1	1	0	V2	Aldob
9.43969580521456e-305	0.764221098490654	0.91	0.668	1.29389910402076e-300	V2	Apoa4
4.18697789500135e-300	0.710086306953589	0.629	0.237	5.73909060067835e-296	V2	Aldh1b1
8.582862052399e-291	0.723719602588175	0.917	0.646	1.17645290152233e-286	V2	Gls2
5.18950231570367e-285	0.606509651863835	0.997	0.922	7.11325082413502e-281	V2	Pigr
1.0271827164634e-274	0.660786301954827	0.686	0.309	1.40795934945638e-270	V2	Etnppl
2.32403113288326e-265	0.661971728768693	0.717	0.342	3.18554947384309e-261	V2	Hsd17b6
2.78122494263958e-252	0.500320392581032	1	0.969	3.81222502887608e-248	V2	Pck1
2.47673643642889e-245	0.619932096776167	0.985	0.847	3.39486263341308e-241	V2	Slc25a47
9.47804760704346e-233	0.489237772276519	0.998	0.977	1.29915598549745e-228	V2	Fbp1
1.49632054545563e-213	0.301277403520134	1	1	2.05100657165603e-209	V2	Gpx1
2.07547224290044e-175	0.352163574678741	1	0.996	2.84484980334363e-171	V2	Apoa5
1.05966122386608e-159	0.285833539048904	1	1	1.45247763955324e-155	V2	Gapdh
2.32572691792521e-152	0.522136706735272	0.519	0.253	3.18787388640008e-148	V2	A1bg
7.48066461549602e-143	0.346485899240188	1	0.999	1.02537469884604e-138	V2	Bhmt
4.2394886253939e-140	0.399380535490267	0.359	0.136	5.81106705882742e-136	V2	Ptgds
1.28807413380093e-132	0.357967653365178	0.995	0.979	1.76556321520094e-128	V2	Igf1
1.59181686492579e-130	0.355369908341412	0.998	0.986	2.18190337675378e-126	V2	Hsd11b1
2.8732488785027e-129	0.289018949980466	0.293	0.098	3.93836223776365e-125	V2	Cryl1
4.19582066129916e-127	0.470723694299514	0.673	0.428	5.75121138044276e-123	V2	Ctsc
1.65240352121327e-125	0.396348941516874	0.977	0.922	2.26494950652702e-121	V2	Fasn
3.73445411712798e-120	0.398191537281722	0.502	0.259	5.11881625834732e-116	V2	Cyp17a1
2.39249249825009e-118	0.430091563536561	0.627	0.381	3.2793894673514e-114	V2	Gldc
9.6308086964648e-118	0.287428754204411	1	0.992	1.32009494802443e-113	V2	Cps1
2.20161832251114e-117	0.335709415530633	0.998	0.977	3.01775823466602e-113	V2	Uox
1.76088427905395e-113	0.316521218625702	1	1	2.41364408129926e-109	V2	Serpina3k
5.16491174027181e-113	0.350678890797175	0.989	0.924	7.07954452239057e-109	V2	Asl
3.80918330645194e-110	0.423234464134896	0.709	0.487	5.22124755815367e-106	V2	Amdhd1
1.51877332822787e-107	0.419751442480894	0.705	0.488	2.08178260100194e-103	V2	G6pc
6.34920160590724e-107	0.339577060662587	0.996	0.948	8.70285064121705e-103	V2	Arg1
1.1589242434932e-106	0.349262664554943	0.995	0.96	1.58853746055613e-102	V2	Tat
6.93728088442422e-106	0.407449568262798	0.606	0.365	9.50893090828028e-102	V2	Mfsd2a
3.30661955483147e-105	0.480323203584161	0.525	0.31	4.53238342380749e-101	V2	Gsta2
4.70565701121587e-99	0.401129269184884	0.818	0.681	6.4500440652736e-95	V2	Acly
4.89591291748938e-95	0.421894505107956	0.891	0.811	6.71082783600269e-91	V2	Cth
2.62410652236323e-93	0.391487339821634	0.613	0.385	3.59686281020327e-89	V2	Fmo3
1.73608918016297e-89	0.359310304727104	0.851	0.71	2.37965743924939e-85	V2	Got1
3.84776339033924e-87	0.356947910886948	0.931	0.868	5.274129279138e-83	V2	Abcb11
2.67234457175601e-83	0.302431651685595	0.978	0.944	3.66298270450596e-79	V2	Khk
1.46409149375903e-82	0.345746843601972	0.849	0.703	2.0068302104955e-78	V2	Ftcd
3.39730394670406e-80	0.528704482986386	0.783	0.605	4.65668451974725e-76	V2	Cyp2a4
2.24061732068427e-74	0.325234213992076	0.588	0.385	3.07121416146192e-70	V2	Aspg
2.01982404005782e-72	0.351814650341934	0.693	0.52	2.76857281170725e-68	V2	Aqp8
1.15318714970938e-70	0.290511250031271	0.937	0.857	1.58067362610665e-66	V2	Mug2
1.07966843319947e-65	0.348849679353558	0.983	0.898	1.47990152138651e-61	V2	Thrsp
1.0691539502903e-62	0.319811479727952	0.759	0.645	1.46548931966291e-58	V2	Sdc1
2.67158445031238e-56	0.276700009060413	0.533	0.357	3.66194080604318e-52	V2	Paxx
4.5305455380446e-54	0.293100938881846	0.79	0.683	6.21001876899773e-50	V2	Elovl5
2.06900392230933e-50	0.262444652272308	0.886	0.814	2.8359836763094e-46	V2	Cycs
3.97735253799553e-45	0.276404297286023	0.605	0.457	5.45175712383047e-41	V2	Uroc1
1.17688542933634e-41	0.254794744491318	0.588	0.446	1.61315685799132e-37	V2	Gsta4
0	0.722611074640105	1	1	0	V3	Hpx
0	0.404303731273357	1	1	0	V3	C3
1.87857367720356e-283	0.588177477071691	1	0.999	2.57496093934292e-279	V3	Orm1
5.44819471833099e-273	0.770310944548076	1	1	7.46784050041629e-269	V3	Hp
1.46650131503326e-267	0.516516736198161	1	1	2.01013335251609e-263	V3	Itih4
1.66813171008251e-257	1.51180823517202	0.856	0.758	2.2865081350101e-253	V3	Saa2
1.00504436580196e-243	1.37058894178833	0.899	0.849	1.37761431220474e-239	V3	Saa1
3.00301250248868e-189	0.353195943135214	1	1	4.11622923716123e-185	V3	Ambp
1.35525673251102e-179	0.827673178081023	0.823	0.624	1.85765040325285e-175	V3	Orm2
1.91682774635876e-150	0.455752162988257	0.998	0.924	2.62739579193395e-146	V3	Pigr
1.35911842497334e-146	0.522655493047889	0.893	0.639	1.86294362511096e-142	V3	Hal
1.13356818923827e-142	0.520678899678114	0.885	0.634	1.5537819169889e-138	V3	Hsd17b13
3.83256500961859e-138	0.451850137495987	0.99	0.984	5.2532968586842e-134	V3	Itih3
3.95669243759176e-135	0.64527200179953	0.84	0.594	5.42343832420703e-131	V3	Sds
3.05985742280702e-127	0.560000154192161	0.645	0.403	4.19414656944158e-123	V3	Lcn2
1.92626655548599e-121	0.434824967381024	0.902	0.657	2.64033356760464e-117	V3	Gls2
1.28179275198981e-115	0.432110469793807	0.971	0.773	1.75695332515243e-111	V3	Cyp2f2
1.37534592729689e-102	0.25184500334778	1	0.999	1.88518666254584e-98	V3	Wfdc21
2.53351298919253e-102	0.437557607289195	0.955	0.908	3.47268625428621e-98	V3	Lrg1
3.82695666044617e-97	0.452320923291394	0.827	0.676	5.24560949447356e-93	V3	Serpina3n
3.803471616286e-87	0.49847856133003	0.502	0.31	5.21341854444322e-83	V3	Angptl8
1.16954002748268e-80	0.254305079139532	1	0.992	1.60308851567051e-76	V3	Cps1
2.97045075415002e-73	0.291172854501064	0.998	0.991	4.07159684871343e-69	V3	Hamp
4.74488474106964e-69	0.285667672338904	0.996	0.978	6.50381351458415e-65	V3	Uox
1.14714184166053e-63	0.339599610595574	0.848	0.707	1.57238732236408e-59	V3	Ftcd
1.21468550778764e-61	0.25837302099854	0.997	0.967	1.66496942552452e-57	V3	Rida
3.36679218522601e-56	0.263753971699687	0.975	0.921	4.61486204828929e-52	V3	Agxt
7.76792378679799e-54	0.353888817323664	0.974	0.929	1.0647493134564e-49	V3	Asl
5.07639322835639e-51	0.307654364812498	0.773	0.644	6.9582121981081e-47	V3	Nnmt
1.95432987177479e-48	0.307293800349836	0.521	0.355	2.6787999552417e-44	V3	Etnppl
3.05257566294565e-47	0.296209827650438	0.552	0.398	4.1841654611996e-43	V3	Aspg
4.02748265159967e-46	0.288798714844572	0.548	0.388	5.52047047054767e-42	V3	Hsd17b6
2.00740092304158e-40	0.335760907957828	0.43	0.29	2.75154444521309e-36	V3	Aldh1b1
2.63301014083521e-38	0.27410675772837	0.593	0.464	3.60906700004282e-34	V3	Uroc1
6.38673311818271e-37	0.312153263257732	0.403	0.277	8.75429508509305e-33	V3	Marco
7.34571393463464e-37	0.304034680807299	0.43	0.297	1.00687700902037e-32	V3	Sult2a1
6.79027702683122e-36	0.25088951636315	0.635	0.509	9.30743272067755e-32	V3	Amdhd1
1.89730880289631e-26	0.54298200576127	0.911	0.872	2.60064117612998e-22	V3	Mt1
1.7974761106127e-23	0.327577160184067	0.636	0.551	2.46380050481683e-19	V3	Mt2
6.52458911759314e-08	0.411537929239937	0.613	0.604	0.000894325430348491	V3	Upp2
0	1.65538576548385	0.954	0.706	0	V4	Cyp2a5
0	1.56776204408766	0.963	0.676	0	V4	Oat
0	1.05631803854481	1	0.962	0	V4	Cyp2e1
0	0.83372054336605	0.999	0.93	0	V4	Ang
0	0.780804349412815	1	0.983	0	V4	Rnase4
0	0.767158250053533	0.999	0.982	0	V4	Aldh1a1
1.15909207194896e-269	0.706012174916052	0.995	0.909	1.58876750302044e-265	V4	Cyp1a2
9.89893176834334e-258	0.792711571878449	0.885	0.573	1.35684657748682e-253	V4	Gulo
5.64266931579777e-240	0.72576176258987	0.928	0.687	7.73440683116401e-236	V4	Lect2
4.39613679344255e-239	0.427512069046495	1	1	6.0257847027717e-235	V4	Aldh2
1.66233729420207e-238	0.602093609964931	1	0.992	2.27856572916278e-234	V4	Car3
2.30204673990328e-233	0.548261904685001	1	0.984	3.15541546638543e-229	V4	Rgn
1.15423611700016e-221	0.706902727153135	0.922	0.687	1.58211144557212e-217	V4	Slc22a1
9.92226143210607e-221	0.674507332234749	0.998	0.979	1.36004437449878e-216	V4	Cyp2c29
7.10696566189904e-211	0.582638696827718	0.518	0.187	9.74151783276502e-207	V4	Lhpp
7.69354624102755e-211	0.553282382106972	0.999	0.982	1.05455438325765e-206	V4	Akr1c6
6.51547928347901e-198	0.549542913163071	0.992	0.918	8.93076745386468e-194	V4	Slco1b2
3.90842460168971e-197	0.723292715460486	0.498	0.182	5.35727760153608e-193	V4	Slc1a2
4.54604473613506e-195	1.07111381029845	0.664	0.374	6.23126351982033e-191	V4	Saa3
1.77612860479344e-187	0.464907563174141	1	0.991	2.43453947859037e-183	V4	Sord
9.91135699807864e-169	1.27935156271088	0.896	0.85	1.35854970372664e-164	V4	Saa1
1.25977394566119e-161	1.33642188257133	0.833	0.765	1.72677214731779e-157	V4	Saa2
1.42770364156451e-154	0.951923803340761	0.803	0.633	1.95695338149247e-150	V4	Orm2
7.48837466863032e-144	1.06708049179587	0.762	0.559	1.02643151582916e-139	V4	Glul
4.23151764877001e-140	0.493164479985478	0.53	0.247	5.80014124116906e-136	V4	Cyp2d9
3.66896471133122e-137	0.658025921570667	1	1	5.0290499298217e-133	V4	Hp
2.11345132969865e-135	0.394876217128272	0.997	0.977	2.89690773761793e-131	V4	Ces3a
6.78369049488895e-135	0.268867824233384	1	1	9.29840456134429e-131	V4	Ces1c
4.60107337625148e-129	0.553607797993106	0.553	0.283	6.3066912768279e-125	V4	Gstm3
1.45117643382222e-127	0.589600796277923	0.812	0.604	1.98912753784012e-123	V4	Serpina6
4.23677928474797e-121	0.417639577516255	0.999	0.997	5.80735336560404e-117	V4	Gstm1
5.82401995430265e-121	0.393084269196119	1	0.985	7.98298415136264e-117	V4	Pon1
1.93526329021792e-116	0.538522039932841	0.949	0.848	2.6526653919017e-112	V4	Cyp2c37
3.51602630048753e-109	0.301067871743166	1	0.998	4.81941725007826e-105	V4	Mug1
1.29206191944554e-108	0.506002721305942	0.607	0.358	1.771029272984e-104	V4	Gstm2
2.05078603007639e-108	0.330156398028933	1	1	2.81101241142571e-104	V4	Cyb5a
2.78591872949504e-108	0.289754935019316	1	1	3.81865880251885e-104	V4	Hpd
7.69171106110839e-105	0.514584729928765	0.789	0.594	1.05430283514613e-100	V4	Nr1i3
5.51036892989429e-103	0.572164186778926	0.639	0.41	7.5530626922061e-99	V4	Lcn2
9.70640003100901e-98	0.298759271282236	0.285	0.102	1.33045625225041e-93	V4	Slc13a3
2.86955457706528e-95	0.291338870173898	0.278	0.1	3.93329845878338e-91	V4	Cyp2a22
4.30964516334745e-93	0.286458659106092	0.999	0.999	5.90723062540034e-89	V4	Cdo1
5.77817016561e-91	0.378594957292612	0.952	0.882	7.92013784600163e-87	V4	Nat8f2
1.92868284379502e-85	0.321416907306201	1	0.999	2.64364557398984e-81	V4	Gsta3
3.59458056942879e-81	0.37638953293628	0.971	0.947	4.92709158651604e-77	V4	Fgl1
3.2758211924675e-80	0.298696646094837	0.999	0.995	4.4901681085152e-76	V4	Sod1
4.08911846732196e-80	0.399246921699557	0.54	0.328	5.6049546831582e-76	V4	Gstm6
5.51181579794328e-79	0.413230096106044	0.998	0.989	7.55504591424085e-75	V4	Cyp3a11
7.59408932034063e-79	0.378113780429955	0.853	0.712	1.04092182313909e-74	V4	Blvrb
7.5546764827487e-77	0.349655430768292	0.977	0.927	1.03551950549036e-72	V4	Cyp2c50
1.15630269332242e-72	0.396133155597871	0.768	0.607	1.58494410173704e-68	V4	1810058I24Rik
6.81488081426076e-72	0.332537813815592	0.563	0.345	9.34115713210723e-68	V4	Aldh3a2
3.84481867442904e-71	0.307853389044017	0.97	0.933	5.27009295703989e-67	V4	Acsm1
4.0525530681464e-69	0.289438343526675	0.993	0.971	5.55483449050827e-65	V4	Ces1d
7.85007866030941e-69	0.387423039047788	0.945	0.911	1.07601028196861e-64	V4	Lrg1
4.35834877179815e-63	0.327004714683624	0.337	0.17	5.97398866150373e-59	V4	Cyp7a1
4.48503473161908e-63	0.349120844909803	0.744	0.591	6.14763710663027e-59	V4	Prodh
1.74273441243193e-57	0.338208508372603	0.731	0.59	2.38876605912044e-53	V4	Alad
2.01857142076792e-57	0.327098123524995	0.673	0.496	2.76685584644659e-53	V4	Aqp9
4.52927861340518e-55	0.295262704293716	0.914	0.853	6.20828219539448e-51	V4	C4bp
9.61734351197273e-51	0.364468413623512	0.484	0.318	1.3182492751861e-46	V4	Angptl8
3.58040521945238e-49	0.374571800601486	0.436	0.274	4.90766143430337e-45	V4	Marco
2.64133221325814e-48	0.374939433241259	0.75	0.611	3.62047406471293e-44	V4	Por
7.30342316930033e-48	0.307281264701572	0.755	0.619	1.001080213816e-43	V4	Acaa1a
1.49468402330723e-47	0.338869445322487	0.979	0.961	2.04876339074722e-43	V4	Inmt
6.82435561150716e-46	0.28604787403744	0.819	0.728	9.35414423669286e-42	V4	Aldh4a1
1.9664432257162e-41	0.295040261106231	0.659	0.518	2.6954037294892e-37	V4	Akr1c20
5.91832596856612e-41	0.271304880767354	0.458	0.309	8.11224940511358e-37	V4	Cela1
1.3147400758437e-39	0.284324941856834	0.832	0.748	1.80211422195895e-35	V4	Apcs
3.3964474835942e-37	0.252207101280148	0.774	0.675	4.65551056576257e-33	V4	Saa4
2.16583235054201e-35	0.292329644807498	0.523	0.388	2.96870640288793e-31	V4	Psmb10
3.92681894331465e-35	0.261950769911109	1	1	5.38249072560139e-31	V4	Hpx
2.52994097973314e-33	0.262795205843276	0.692	0.598	3.46779010092022e-29	V4	Nrn1
1.13266988202251e-16	0.357167315814387	0.611	0.557	1.55255060728825e-12	V4	Mt2
1.72622525988664e-16	0.345758858735611	0.931	0.87	2.36613696372662e-12	V4	Mt1
0	3.04130283578064	0.998	0.611	0	V5	Hbb-bs
0	2.54820944724683	0.984	0.37	0	V5	Hba-a1
0	2.49484352194422	0.977	0.338	0	V5	Hba-a2
0	1.5410796283775	0.757	0.124	0	V5	Hbb-bt
8.56952955306148e-76	0.732921829385651	0.977	0.946	1.17462541583814e-71	V5	Tmsb4x
1.28092622091555e-51	0.354148088795322	0.992	0.985	1.75576557100894e-47	V5	Rps16
1.8383843290698e-44	0.432095982007272	0.511	0.324	2.51987339985598e-40	V5	Ly6a
1.40630245930064e-42	0.332666428149045	0.989	0.982	1.92761878096338e-38	V5	Rpl34
4.31318998364056e-42	0.300235516718988	0.995	0.994	5.91208951057611e-38	V5	Rpl32
1.83581017020772e-41	0.531393208074554	0.542	0.367	2.51634500030372e-37	V5	Ifi27l2a
3.94437591204558e-41	0.400816997666594	0.513	0.335	5.40655606264087e-37	V5	Tmsb10
2.06156107996698e-40	0.282474018460108	0.352	0.186	2.82578177231074e-36	V5	Cd52
2.21091811055843e-38	0.298750116120523	0.998	0.996	3.03050545414245e-34	V5	Atp5e
5.05611572226107e-38	0.300129069109925	0.997	0.994	6.93041782050326e-34	V5	Ppia
2.49524463322518e-35	0.289942854643018	0.992	0.982	3.42023181876175e-31	V5	Rpl35a
5.53047547465985e-35	0.260877838739825	0.998	0.997	7.58062273311625e-31	V5	Rps24
1.13404783045537e-34	0.274135214159136	0.996	0.994	1.55443936120518e-30	V5	Rps12
2.72294061381693e-34	0.273211214770838	0.345	0.194	3.73233469935886e-30	V5	Plac8
1.80313268942948e-33	0.251415089807527	0.993	0.995	2.47155397740099e-29	V5	Rps8
2.68449533886609e-32	0.312649586964189	0.966	0.943	3.67963776098374e-28	V5	Rps13
5.28392678947562e-31	0.262799219810118	0.374	0.221	7.24267845033424e-27	V5	H2-Ab1
1.02210546009713e-30	0.384315065065008	0.963	0.947	1.40099995415514e-26	V5	Rps29
1.13819104030403e-29	0.321847338780339	0.784	0.697	1.56011845894473e-25	V5	Rpl27
1.69452880473105e-28	0.29586865684223	0.578	0.417	2.32269063264485e-24	V5	Tyrobp
3.2642140849144e-28	0.327955875306141	0.543	0.394	4.47425824619217e-24	V5	Wfdc17
1.00232580413468e-27	0.309540186436447	0.957	0.941	1.3738879797274e-23	V5	Rps26
1.2206139794315e-26	0.272168580905366	0.974	0.955	1.67309558160676e-22	V5	Rps14
1.80681181139462e-26	0.278675245884675	0.992	0.989	2.4765969498786e-22	V5	Rps21
8.44506132630116e-26	0.267659677981998	0.977	0.967	1.1575645559961e-21	V5	Rps15a
5.97856058675816e-25	0.252419768980598	0.952	0.927	8.19481299626941e-21	V5	Rpl30
1.11147627934813e-22	0.281936274244587	0.81	0.759	1.52350053610248e-18	V5	S100a10
1.13020638827497e-22	0.344790981682205	0.838	0.774	1.54917389640851e-18	V5	Rps28
2.00735210392551e-21	0.287526318761054	0.933	0.908	2.7514775288507e-17	V5	Rpl39
3.95622446364499e-18	0.253666665692334	0.816	0.751	5.42279687231819e-14	V5	Cst3
7.00063274446373e-17	0.394888150978351	0.555	0.469	9.59576730283644e-13	V5	Isg15
1.18917829479465e-16	0.260188085693069	0.762	0.702	1.63000668867503e-12	V5	Txn1
6.99205669625084e-13	0.327346831269339	0.806	0.798	9.58401211355103e-09	V5	Iigp1
0	2.3320956957166	0.997	0.564	0	V6	Glul
0	1.7603733983083	1	0.702	0	V6	Oat
0	1.38433835867711	0.869	0.188	0	V6	Slc1a2
2.03606019173474e-256	1.30063163050051	1	0.966	2.79082770481081e-252	V6	Cyp2e1
1.07580317393409e-243	1.20762551164635	0.965	0.598	1.47460341051146e-239	V6	Gulo
1.84168934999546e-235	0.547613869646123	0.45	0.073	2.52440359203878e-231	V6	Rhbg
2.17474995133828e-233	0.83669230105525	0.716	0.206	2.98092975829938e-229	V6	Lhpp
1.47540766869723e-226	1.0314729121386	0.996	0.855	2.02234129148329e-222	V6	Cyp2c37
2.58268189954356e-221	1.06277000940986	0.981	0.706	3.54008207970436e-217	V6	Slc22a1
4.74212302858644e-218	1.04094220646077	0.983	0.707	6.50002803528344e-214	V6	Lect2
4.25763681831666e-209	0.610204348784732	0.504	0.105	5.83594278686665e-205	V6	Slc13a3
7.49869824064468e-207	0.802892630387472	1	0.986	1.02784656784517e-202	V6	Rgn
8.94983633535611e-194	0.775487153756506	1	0.983	1.22675406648726e-189	V6	Akr1c6
8.44198116505956e-188	0.894334338047872	0.971	0.718	1.15714235829471e-183	V6	Blvrb
1.12975887621548e-185	0.855275549386621	1	0.917	1.54856049162855e-181	V6	Cyp1a2
1.62421917830117e-181	1.3139633681505	0.993	0.728	2.22631722769742e-177	V6	Cyp2a5
2.08262462459621e-181	0.931036482094383	0.827	0.368	2.85465357293403e-177	V6	Gstm2
1.66379006484195e-169	0.764448389285751	1	0.925	2.28055704187886e-165	V6	Slco1b2
1.50029471983614e-164	0.801308447518053	0.705	0.263	2.0564539724794e-160	V6	Cyp2d9
1.62466967740705e-148	0.695483678631278	0.7	0.271	2.22693472682184e-144	V6	Slco1a1
1.72312790036327e-146	0.520964370324282	1	1	2.36189141302793e-142	V6	Cyb5a
6.58587949020243e-145	0.817357079420688	0.716	0.298	9.02726501722047e-141	V6	Gstm3
1.1960616972687e-142	0.514026443987425	1	1	1.63944176844621e-138	V6	Aldh2
3.21637480412626e-140	0.475942633422127	0.445	0.113	4.40868494401587e-136	V6	Ces2c
8.75255839320798e-139	0.611406019797794	1	0.986	1.19971317895702e-134	V6	Pon1
5.45513010094147e-126	0.37378219128854	1	1	7.47734682936048e-122	V6	Fabp1
8.38522468404902e-125	0.70111546151286	1	0.984	1.1493627474426e-120	V6	Aldh1a1
4.82193659760783e-122	0.717890484346948	1	0.98	6.60942849434105e-118	V6	Cyp2c29
1.24245381474323e-116	0.623374654021618	0.997	0.93	1.70303144386854e-112	V6	Cyp2c50
2.71464560868389e-116	0.333363550582983	0.29	0.058	3.720964735823e-112	V6	Fitm1
6.53194489397584e-111	0.529081544368624	1	0.997	8.95333686617268e-107	V6	Gstm1
1.35226313469309e-110	0.519084802789364	1	0.985	1.85354707872382e-106	V6	Rnase4
2.61310872200732e-101	0.520210347642053	1	0.998	3.58178812525543e-97	V6	Mug1
9.02867858558959e-100	0.684664924062601	0.878	0.615	1.23756097372677e-95	V6	1810058I24Rik
4.78882293228338e-99	0.390474702797055	1	1	6.56403959328083e-95	V6	Mgst1
1.97377541856467e-98	0.359480018087051	1	1	2.7054539662266e-94	V6	Apoa1
3.03771185424725e-96	0.487489325339687	0.471	0.165	4.16379163861671e-92	V6	Acot1
3.69034404961938e-95	0.460514755509143	1	0.999	5.05835458881329e-91	V6	Gsta3
5.39245133769404e-95	0.467743031636624	0.471	0.164	7.39143304857723e-91	V6	Sult3a1
8.68311083500805e-94	0.508217070515783	1	0.979	1.19019400215455e-89	V6	Ces3a
3.12792648039928e-93	0.315404251225412	0.301	0.074	4.28744882668329e-89	V6	Npr2
7.54124383432911e-90	0.549956855708932	0.999	0.992	1.03367829237149e-85	V6	Sord
9.26895581728152e-85	0.602570357196315	0.663	0.336	1.27049577387478e-80	V6	Cyp2c69
9.40907352745793e-84	0.468707598903731	1	0.989	1.28970170840866e-79	V6	Cyp3a11
7.96325510063441e-80	0.521763209519273	0.693	0.357	1.09152337664396e-75	V6	Aldh3a2
4.03527615336846e-78	0.492421321906782	0.987	0.96	5.53115302342215e-74	V6	Pah
4.10932149236776e-77	0.521504503312366	0.66	0.341	5.63264696958849e-73	V6	Gstm6
3.26256501052847e-76	0.32910538442869	0.337	0.104	4.47199785993137e-72	V6	Pcp4l1
4.96667513660596e-74	0.534144626112403	0.997	0.963	6.80782160974579e-70	V6	Acaa1b
5.91010267508871e-73	0.354084436347796	1	1	8.10097773674409e-69	V6	Phyh
1.24375909462953e-72	0.526514934910977	0.811	0.522	1.70482059100869e-68	V6	Akr1c20
1.33235558572753e-71	0.484074374369748	0.683	0.364	1.82625980135672e-67	V6	Cyp2c67
1.63495640809302e-65	0.453344621073895	0.999	0.937	2.2410347485731e-61	V6	Ang
1.51353959985206e-63	0.412120761385183	0.999	0.995	2.07460872951722e-59	V6	Sod1
1.09662755391781e-62	0.301821086188311	0.331	0.114	1.50314738815515e-58	V6	Cyp2a22
1.93773838093217e-62	0.469327789000562	0.79	0.505	2.65605799874372e-58	V6	Aqp9
9.4648309252615e-62	0.259360175759407	1	1	1.29734437492559e-57	V6	Ces1c
1.09048537441815e-59	0.635938584279658	0.823	0.662	1.49472830271496e-55	V6	Igfbp1
1.57606009787004e-59	0.469884518558728	0.817	0.566	2.16030557615047e-55	V6	Fabp2
1.90990766644322e-59	0.41678467122602	0.987	0.959	2.61791043839372e-55	V6	Prdx6
4.55340780480018e-59	0.424793334449947	0.599	0.315	6.24135607803961e-55	V6	Cela1
6.64972301349899e-59	0.278292657475359	1	1	9.11477533460307e-55	V6	Adh1
2.9907001672336e-54	0.514208695122353	0.725	0.476	4.09935271922709e-50	V6	Eci2
4.97023044282053e-54	0.458540935805897	0.903	0.75	6.81269486797409e-50	V6	Cyp2c54
1.67223958738097e-52	0.430944232574557	0.689	0.426	2.29213880242309e-48	V6	Cyp2d40
2.18382122934437e-52	0.339067862510835	0.411	0.181	2.99336375906232e-48	V6	Tsc22d1
7.31602452281246e-52	0.315969828734793	0.416	0.181	1.0028074813419e-47	V6	Cyp7a1
1.4172916719032e-49	0.485452832627559	0.621	0.363	1.94268169467771e-45	V6	Fabp5
2.13972209113828e-49	0.46371031185965	0.843	0.678	2.93291707032324e-45	V6	Fam25c
2.75307500788131e-49	0.390932633116534	0.967	0.887	3.77363991330291e-45	V6	Nat8f2
4.77926426075434e-49	0.389499867254808	0.49	0.244	6.55093752221598e-45	V6	Csad
4.89322757198448e-49	0.289568271549484	0.389	0.167	6.70714703291912e-45	V6	Cyp2c38
6.4996403160174e-49	0.390047821159488	0.993	0.935	8.90905698116505e-45	V6	Acsm1
5.44511705760184e-46	0.328120881598332	0.357	0.154	7.46362195085484e-42	V6	Gpcpd1
1.77201284010129e-45	0.251713756152477	1	1	2.42889799992683e-41	V6	Hpd
3.16683883692645e-45	0.353552325539992	0.47	0.239	4.34078599377509e-41	V6	Csrp2
4.54505811261802e-45	0.404761668848138	0.999	0.995	6.22991115496552e-41	V6	Acox1
1.23832881443052e-43	0.395198190905913	0.888	0.771	1.69737730593992e-39	V6	Tst
2.39869359422939e-43	0.279936964969785	0.421	0.199	3.28788930961022e-39	V6	Plbd1
1.08353978956553e-42	0.362450865549482	0.932	0.858	1.48520798955747e-38	V6	C4bp
6.55422969324934e-42	0.286072316148519	0.393	0.184	8.98388264053687e-38	V6	Hspb1
1.96606174530004e-41	0.309849574993365	0.497	0.261	2.69488083428277e-37	V6	Aspscr1
2.21303766983084e-41	0.409511786428012	0.902	0.798	3.03341073403714e-37	V6	Comt
2.74754319437181e-41	0.556072999020171	0.818	0.62	3.76605745652543e-37	V6	Por
5.20798986367489e-41	0.315572773265374	0.339	0.15	7.13859170613917e-37	V6	Tsku
8.35110725533562e-41	0.382596723084648	0.8	0.599	1.14468627148885e-36	V6	Alad
1.50816764461261e-40	0.289221175623484	0.401	0.192	2.0672453904705e-36	V6	Cldn2
4.09370551018662e-40	0.58199759112894	0.827	0.671	5.6112421428128e-36	V6	Serpina1e
5.39445167095668e-40	0.336019556324984	0.594	0.349	7.39417490538032e-36	V6	Ugt2b1
5.84757970425223e-40	0.395268379742772	0.795	0.602	8.01527750061853e-36	V6	Prodh
1.13384336169083e-39	0.418488364172963	0.824	0.623	1.55415909586963e-35	V6	Serpina6
5.56632869632818e-39	0.283480387604686	0.415	0.205	7.62976674405704e-35	V6	Slc16a10
2.09779097622828e-38	0.330681407126445	0.971	0.943	2.8754420911161e-34	V6	Mtarc2
3.07836991706026e-38	0.413332433060942	0.695	0.496	4.2195216453145e-34	V6	Akr1c14
2.1309207662748e-37	0.474073704991446	0.99	0.962	2.92085309433287e-33	V6	Inmt
4.49166899274757e-37	0.42267409356137	0.97	0.897	6.1567306883591e-33	V6	Cyp4a14
4.69035926924093e-37	0.327769449450251	0.976	0.946	6.42907545034854e-33	V6	Ubb
7.63169966603566e-37	0.335884168363775	0.64	0.41	1.04607707322351e-32	V6	Chp1
8.57622483571358e-37	0.373681335423746	0.811	0.627	1.17554313823126e-32	V6	Fmo1
1.47135760808831e-35	0.324029549152955	0.993	0.973	2.01678987340664e-31	V6	Ces1d
1.63663815760481e-35	0.257643895663532	1	0.999	2.24333992262892e-31	V6	Rplp1
2.7625651848551e-35	0.267534906859886	0.362	0.175	3.78664809888089e-31	V6	2200002D01Rik
2.86870778004586e-35	0.316682195336596	0.977	0.938	3.93213775410887e-31	V6	Ephx2
2.61080317413648e-34	0.426259067108676	0.785	0.631	3.57862791078888e-30	V6	Acaa1a
8.74766184425538e-34	0.348444059494165	0.66	0.445	1.19904200899208e-29	V6	Lifr
1.9475145620232e-33	0.263430633055411	0.336	0.16	2.6694582101652e-29	V6	Fabp4
2.15715841784012e-33	0.339672954491975	0.846	0.708	2.95681704333345e-29	V6	Cyp27a1
6.72871606276552e-33	0.269942252761455	0.999	0.999	9.2230511072327e-29	V6	Hmgcs2
1.02002502894084e-32	0.301142795118452	0.961	0.905	1.39814830716921e-28	V6	Cyp2c68
1.1402163888203e-32	0.440960520979797	0.679	0.476	1.56289460415599e-28	V6	Alas1
5.0073593144849e-32	0.302907876328177	0.517	0.311	6.86358741236445e-28	V6	Fgf1
3.63297598611981e-31	0.278894066346252	0.493	0.289	4.97972018417442e-27	V6	Tex264
2.18954784847462e-30	0.25477186189608	1	0.994	3.00121323590417e-26	V6	Chchd10
2.61373584425485e-30	0.419043339077703	0.823	0.665	3.58264772172013e-26	V6	Cyp4a10
3.1837214561715e-30	0.268716300123419	0.994	0.978	4.36392699997428e-26	V6	Ldha
5.65431625512185e-30	0.338610546760485	0.999	0.993	7.75037129089552e-26	V6	Car3
1.62641170967822e-29	0.313095185492207	0.888	0.798	2.22932253045594e-25	V6	Arpp19
4.59114579405934e-29	0.264101722815782	0.997	0.988	6.29308353991714e-25	V6	Acaa2
8.04578810892371e-29	0.336324206281391	0.834	0.703	1.10283617609017e-24	V6	Dnaja1
2.51178838847998e-28	0.282447630938751	0.955	0.92	3.44290834408951e-24	V6	Acsl1
3.97345792807011e-27	0.354533598025992	0.749	0.603	5.4464187820057e-23	V6	Nrn1
5.57914846698676e-27	0.303999287761872	0.651	0.457	7.64733880369876e-23	V6	Dhrs1
1.72355853585201e-26	0.301631595746842	0.646	0.451	2.36248168509236e-22	V6	Aars
3.39156749641731e-25	0.251531698303814	0.96	0.909	4.6488215673392e-21	V6	Rps19
1.310440852413e-23	0.255705577291846	0.563	0.376	1.7962212764025e-19	V6	Agxt2
1.79180230935581e-23	0.306071111283036	0.712	0.544	2.45602342543401e-19	V6	Hsp90aa1
3.08046138914578e-23	0.295629624456193	0.837	0.722	4.22238842610213e-19	V6	Paqr9
4.18082900838806e-23	0.267569064213879	0.62	0.434	5.73066232179751e-19	V6	Hsd3b3
7.74985258120347e-23	0.284341634652766	0.879	0.802	1.06227229330556e-18	V6	Sult2a8
2.09089476056667e-22	0.27597294096534	0.669	0.494	2.86598944830873e-18	V6	Ces2e
3.95710540919343e-22	0.272440762496571	0.628	0.44	5.42400438438143e-18	V6	Bdh1
8.45020529772415e-22	0.276237887868107	0.66	0.483	1.15826964015905e-17	V6	4931406C07Rik
9.55518163204807e-22	0.260951946045415	0.664	0.481	1.30972874630483e-17	V6	Psmd2
1.22203156340347e-21	0.264996346990529	0.395	0.238	1.67503866395713e-17	V6	Ifit3
2.90712848064396e-21	0.254712797813803	0.536	0.362	3.98480100841868e-17	V6	Lpin2
3.60038988881681e-21	0.250543551829465	0.937	0.893	4.9350544206012e-17	V6	Akr1a1
3.76148353914404e-21	0.284330632946725	0.748	0.596	5.15586548710474e-17	V6	Ghr
9.25382401496467e-21	0.274784734113154	0.785	0.658	1.26842165773121e-16	V6	Cyp4f14
2.1078999865516e-20	0.287219083709755	0.671	0.508	2.88929851156628e-16	V6	Dcn
2.82620054651622e-20	0.250373204552012	0.693	0.518	3.87387308910978e-16	V6	Eci1
4.20692862631253e-20	0.253263847353169	0.908	0.831	5.76643706808659e-16	V6	Vcp
2.70312562775561e-19	0.284515448732756	0.627	0.454	3.70517429796462e-15	V6	Angptl4
7.12367304560639e-19	0.271182532681077	0.718	0.584	9.76441864361268e-15	V6	Ugt2b34
6.69104108585808e-18	0.257817842025678	0.821	0.736	9.17141001638568e-14	V6	Aldh4a1
2.53338482213466e-14	0.25255309326891	0.543	0.411	3.47251057569998e-10	V6	Hsd17b11
3.48735427040781e-09	0.355797544349107	0.529	0.474	4.78011649844799e-05	V6	Isg15
8.79212553604566e-242	2.19144351626892	0.863	0.157	1.20513664722578e-237	V7	Cxcl9
1.34793345779618e-171	2.67106743175328	0.985	0.404	1.84761239060122e-167	V7	Saa3
2.29982522022834e-121	2.3387958388906	1	0.77	3.15237042936699e-117	V7	Saa2
2.91874690671399e-119	2.06430973672394	1	0.854	4.00072638503286e-115	V7	Saa1
5.08039324943572e-103	1.52168904460722	0.928	0.434	6.96369502700155e-99	V7	Lcn2
2.83977612738826e-91	1.04712637812165	1	1	3.89248113781109e-87	V7	Hp
1.21669898708946e-85	1.51411375053009	0.97	0.651	1.66772930160352e-81	V7	Orm2
2.37626138894073e-83	0.882124774292119	1	1	3.25714148582106e-79	V7	Hpx
2.50968715895594e-80	0.765814091464173	1	1	3.44002818878091e-76	V7	Orm1
1.15640623846633e-52	0.702291269140243	0.338	0.079	1.58508603106579e-48	V7	Cxcl10
9.5733447592904e-51	0.596219983381313	0.335	0.081	1.31221836615593e-46	V7	Gbp2
1.45038769957982e-48	1.11650450269816	1	0.876	1.98804641981406e-44	V7	Mt1
6.05642762167318e-39	0.687154666922313	0.996	0.948	8.30154534102743e-35	V7	Tmsb4x
7.31460086383396e-39	0.714480983702387	0.631	0.291	1.00261234040572e-34	V7	Marco
2.99846247031006e-36	0.318733995816027	1	1	4.109992508054e-32	V7	C3
1.05451227718079e-33	0.660992679590124	0.973	0.915	1.44541997833171e-29	V7	Lrg1
5.93042684708884e-33	0.428515839774462	1	1	8.12883607930467e-29	V7	Itih4
3.51250540620553e-29	0.677208455507375	0.92	0.757	4.81459116028592e-25	V7	Apcs
5.94028706955856e-29	0.46336234313038	0.996	0.982	8.14235148624392e-25	V7	Actb
7.25372678001067e-29	0.518420993763363	0.483	0.219	9.94268329736062e-25	V7	Ifi47
1.67055537362929e-28	0.519619932522984	1	0.992	2.28983025063367e-24	V7	Hamp
4.30745478216726e-27	0.791376577250237	0.806	0.56	5.90422826991667e-23	V7	Mt2
6.27056990181481e-27	0.491834513563181	0.985	0.95	8.59507016441756e-23	V7	Fgl1
2.56647672903446e-26	0.431525678591322	1	0.984	3.51786965248754e-22	V7	Itih3
1.60787776915011e-25	0.525408344102419	0.875	0.698	2.20391805817405e-21	V7	Serpina3n
1.78497558298101e-25	0.334004550793071	1	1	2.44666603159207e-21	V7	Fgb
5.96898642135783e-25	0.53383519683074	0.62	0.346	8.18168968775518e-21	V7	Tmsb10
7.14710588674684e-25	0.306961953640143	0.266	0.086	9.79653803896389e-21	V7	Icam1
4.31565286792122e-24	0.734434071474408	0.688	0.474	5.91546538605961e-20	V7	Lyz2
9.05804721170466e-24	0.561297448519917	0.958	0.795	1.24158653130836e-19	V7	Iigp1
5.14575637941118e-23	0.520596344669595	0.703	0.416	7.05328826925891e-19	V7	Igtp
1.58174601569427e-22	0.30899173218394	1	1	2.16809926371213e-18	V7	H2-K1
1.4159482553941e-21	0.618848095257245	0.601	0.36	1.94084027366869e-17	V7	Cd74
3.61836077602431e-20	0.330348036690376	0.217	0.07	4.95968711569652e-16	V7	Ccl5
4.437448187348e-20	0.300536903785241	0.327	0.134	6.0824102303979e-16	V7	Serpina3g
9.52075230172383e-20	0.341092064062028	1	0.986	1.30500951799729e-15	V7	Rnase4
2.66745423742664e-19	0.327121946935543	0.228	0.079	3.65627952324069e-15	V7	Serpina7
2.19404490252443e-17	0.341378692837042	0.403	0.196	3.00737734789024e-13	V7	Cd52
3.75819879228252e-17	0.263131817867904	1	0.999	5.15136308458165e-13	V7	Wfdc21
2.8814772359022e-16	0.395729129149921	0.688	0.458	3.94964084725114e-12	V7	Stat1
4.93735955790307e-16	0.387185944899885	0.631	0.403	6.76763874601773e-12	V7	Psmb10
3.29247502981524e-15	0.358790302663828	0.954	0.855	4.51299552336775e-11	V7	Cfb
5.83871881549559e-15	0.325378585448453	0.392	0.204	8.00313188039981e-11	V7	Gbp7
6.78245370394453e-15	0.367823746614003	0.989	0.939	9.29670929199677e-11	V7	Ang
8.47087849022545e-14	0.432390291725505	0.471	0.285	1.1611033146552e-09	V7	Steap4
1.72769090653498e-13	0.416780983244363	0.536	0.339	2.36814592558749e-09	V7	Angptl8
1.07840738676658e-12	0.342631612568088	0.376	0.204	1.47817300504095e-08	V7	Plac8
3.14757159100554e-12	0.351894036058279	0.795	0.676	4.3143763797913e-08	V7	Actg1
4.78537752741572e-12	0.331842756770054	0.586	0.402	6.55931697682872e-08	V7	Tapbp
6.37153707844291e-12	0.27411808028449	0.369	0.204	8.7334658734217e-08	V7	Zbp1
1.44611978931029e-11	0.307312226681047	0.582	0.389	1.98219639520761e-07	V7	Psmb8
2.03617663931966e-11	0.279590252877947	0.962	0.924	2.79098731951546e-07	V7	H2-D1
4.98040595064493e-11	0.292290327588438	0.418	0.251	6.82664243654901e-07	V7	Mpeg1
2.05289222179397e-10	0.278773216870103	0.403	0.243	2.813899368413e-06	V7	Irgm2
2.57572773506777e-10	0.316203136626097	0.513	0.345	3.5305500064574e-06	V7	Id3
6.37663757648517e-10	0.312752428945835	0.411	0.257	8.74045712608822e-06	V7	Fcer1g
6.93255107363915e-10	0.272168507401442	0.316	0.176	9.50244775663718e-06	V7	H2-Aa
1.28261972169827e-09	0.320504076395205	0.384	0.232	1.75808685253182e-05	V7	H2-Ab1
1.45502960976702e-09	0.251655692050921	0.46	0.297	1.99440908610766e-05	V7	Tgm2
2.01898812414856e-09	0.307490268970728	0.776	0.645	2.76742702177043e-05	V7	Psme1
3.01587588135155e-09	0.273618804166196	0.947	0.916	4.13386107056857e-05	V7	Psap
1.37850131455997e-08	0.304290221866529	0.582	0.428	0.000188951175186735	V7	Tyrobp
1.84048060950628e-08	0.250783539888867	0.665	0.473	0.000252274677145026	V7	Isg15
3.13852064231172e-08	0.273648794322298	0.521	0.373	0.000430197024441668	V7	Lbp
4.48337775366785e-08	0.28095907785731	0.726	0.628	0.000614536588695253	V7	Tmem176a
6.40435119795446e-08	0.298105806693378	0.46	0.327	0.000877844418703617	V7	Arpc1b
7.18102177111189e-08	0.317043434255739	0.54	0.401	0.000984302654166306	V7	Gstp1
1.08222994845488e-07	0.253512337122385	0.3	0.177	0.00148341259034711	V7	H2-Eb1
4.80196255642773e-07	0.272904754248741	0.532	0.407	0.00658205007609549	V7	Ccl9
6.13865235824489e-07	0.255792262298402	0.795	0.687	0.00841425078744627	V7	Saa4
0	2.33184088974127	0.802	0.095	0	V8	Gsn
0	1.19182628971991	0.52	0.027	0	V8	Mgp
0	1.16467881164614	0.375	0.01	0	V8	Ccl21a
8.78132622430095e-267	0.475332894623934	0.202	0.004	1.20365638556493e-262	V8	Actg2
2.76738331513002e-244	0.312950987847694	0.173	0.003	3.79325231004872e-240	V8	Mmrn1
2.00226889688937e-238	1.2831930363832	0.359	0.02	2.74450997696625e-234	V8	Acta2
9.48154921781419e-220	0.867275560184733	0.395	0.027	1.29963595128579e-215	V8	Dpt
1.9210518594992e-218	0.628012932805584	0.27	0.011	2.63318578381555e-214	V8	Fbln1
2.54580720327065e-207	0.543411846844775	0.27	0.012	3.48953793352308e-203	V8	Tagln
1.54181740096282e-193	0.475195993699181	0.194	0.006	2.11336911149973e-189	V8	Tnnt2
5.54938556588387e-175	0.502494806364092	0.226	0.01	7.60654279515702e-171	V8	Myh11
5.67316236525418e-167	0.343702547256404	0.149	0.004	7.77620365405391e-163	V8	Cnn1
9.16096404626735e-164	1.22784721555285	0.577	0.085	1.25569334182187e-159	V8	Spp1
5.34869463233952e-163	1.17601456167428	0.407	0.041	7.33145573254778e-159	V8	Myl9
9.2098462812491e-159	1.09782286246168	0.464	0.054	1.26239362977081e-154	V8	S100a6
5.21604015121602e-143	0.346696366704053	0.149	0.005	7.14962623527179e-139	V8	Cpe
1.15181788421571e-142	0.458378160200306	0.254	0.017	1.57879677389447e-138	V8	Col1a1
1.88639683298338e-140	0.651144998143668	0.383	0.041	2.58568413897031e-136	V8	Gpx3
1.12931469845476e-122	0.353395943460248	0.185	0.01	1.54795165717195e-118	V8	Eln
7.92079327559653e-117	0.278927646634842	0.149	0.006	1.08570313428602e-112	V8	Mfap4
4.01501784283774e-116	0.320635710740016	0.157	0.007	5.5033849571777e-112	V8	Cavin3
4.9405763161846e-113	0.312209108389374	0.198	0.013	6.77204795659424e-109	V8	Smoc2
3.13483617088042e-105	1.0615640928363	0.464	0.081	4.29691993942579e-101	V8	Col3a1
1.0088295386938e-99	0.902852748483325	0.379	0.057	1.38280264868759e-95	V8	Col1a2
8.52306675762945e-95	0.250463035542754	0.133	0.006	1.16825676046827e-90	V8	Htra3
2.11458339793814e-84	0.375272626257273	0.23	0.024	2.89845946355381e-80	V8	Ccl19
2.40081960201439e-79	0.297458362487176	0.121	0.007	3.29080342848113e-75	V8	Aebp1
4.24049141465491e-76	1.24184828132805	0.77	0.343	5.81244158206749e-72	V8	Tmsb10
3.48370569093703e-72	0.466879041284578	0.306	0.049	4.77511539056739e-68	V8	Timp2
1.1555377058748e-71	0.274311078512264	0.173	0.016	1.58389553344259e-67	V8	Fbln5
1.1024778607102e-67	0.315798549808051	0.202	0.023	1.51116640367547e-63	V8	Col6a3
1.10562684765237e-67	0.273281041848508	0.173	0.017	1.51548272007711e-63	V8	Prss23
9.30900652174995e-62	0.532794338236686	0.331	0.064	1.27598552393627e-57	V8	Cd63
2.74115549251825e-61	0.698614001724552	0.395	0.093	3.75730183359476e-57	V8	Flna
1.8508875793457e-57	0.334036212662924	0.218	0.031	2.53701160500916e-53	V8	Lamb2
2.11175463555717e-57	0.294863409792438	0.19	0.024	2.89458207895821e-53	V8	Adamtsl2
4.76138734846286e-57	0.299212347511588	0.181	0.022	6.52643363853804e-53	V8	Adamts2
2.38603761137985e-54	0.708988417056471	0.532	0.172	3.27054175391835e-50	V8	H2-Eb1
2.82399760700438e-54	0.261731723158449	0.157	0.017	3.8708535199209e-50	V8	Bcam
3.08765120309917e-54	0.373485566043103	0.262	0.046	4.23224350408803e-50	V8	S100a11
1.21711163507218e-52	0.93545175690392	0.464	0.143	1.66829491819343e-48	V8	Crip1
1.97220037788059e-50	0.395667154549514	0.234	0.04	2.70329505796092e-46	V8	Selenom
2.21253373440652e-50	0.705683891664205	0.383	0.101	3.03271998975102e-46	V8	Vim
1.95460941369056e-49	0.353285244881501	0.21	0.033	2.67918312334565e-45	V8	Cavin1
8.28371384431229e-49	1.00803729815951	0.988	0.948	1.13544865663989e-44	V8	Tmsb4x
1.38289983066629e-48	0.825004612838718	0.315	0.075	1.89554079789428e-44	V8	Tpm2
7.48717105404816e-48	0.956118746156449	0.935	0.753	1.02626653637838e-43	V8	Cst3
6.67423873637316e-45	0.271020800915154	0.181	0.027	9.14837903594669e-41	V8	Ppp1r14a
5.75948737871321e-44	0.479613116240919	0.31	0.075	7.89452935000219e-40	V8	Timp3
5.89687887369591e-41	0.49144450034875	0.323	0.085	8.08285187217499e-37	V8	Serpinh1
3.08005095664927e-40	0.806733940834459	0.673	0.334	4.22182584627915e-36	V8	Ly6a
2.07943801825938e-38	0.298234216893888	0.181	0.031	2.85028569162813e-34	V8	Des
5.25229279511816e-36	0.289127547058213	0.157	0.025	7.19931773426846e-32	V8	Vwf
2.4300285037823e-35	0.678296358968977	0.536	0.229	3.33084007013439e-31	V8	H2-Ab1
2.65170604068552e-35	0.648666812326275	0.645	0.307	3.63469346996764e-31	V8	Aldh1b1
2.9182107865585e-33	0.44684476428005	0.327	0.1	3.99999152513574e-29	V8	Ltbp4
7.20559366918455e-33	0.454224636092708	0.347	0.111	9.87670724235127e-29	V8	Gas6
5.77191121838492e-32	0.882232355533718	0.673	0.377	7.9115587070402e-28	V8	Ifi27l2a
6.63823813252045e-32	0.781072491502665	0.593	0.323	9.09903300824578e-28	V8	Sparc
7.71040920378023e-32	0.282523631756363	0.153	0.027	1.05686578956216e-27	V8	Igfbp5
6.88192839134748e-31	0.423243171652474	0.266	0.074	9.43305924601999e-27	V8	Csrp1
8.83530245905429e-30	0.414801571828944	0.31	0.097	1.21105490806257e-25	V8	Lgals1
1.34260755702979e-29	0.373930869164959	0.278	0.081	1.84031217842073e-25	V8	Mfge8
2.78153268433655e-29	0.709965441379644	0.581	0.306	3.81264685042011e-25	V8	Bgn
6.46848166447801e-29	0.720500681318791	0.71	0.457	8.86634781750001e-25	V8	Igfbp7
1.79946261156118e-27	0.359644091125425	0.286	0.088	2.46652340166691e-23	V8	Fmo2
4.91023575840963e-27	0.279560938385419	0.21	0.053	6.73046015405207e-23	V8	Tuba1a
3.27402421457678e-26	0.348316843888708	0.246	0.071	4.48770499092039e-22	V8	Mustn1
3.8014330465085e-26	0.409265019108769	1	0.996	5.2106242768492e-22	V8	Rpsa
6.16187031889658e-26	0.604612611806168	0.891	0.712	8.44607564611154e-22	V8	Apoa4
1.97269084402003e-25	0.367039544351284	0.266	0.084	2.70396733989825e-21	V8	Lum
4.81707875985465e-25	0.553320033735397	0.339	0.13	6.60276985613277e-21	V8	Tpm1
1.54083033048456e-24	0.331037632272134	0.246	0.074	2.11201613399518e-20	V8	Ckb
1.31353714417993e-23	0.27527740624552	0.214	0.06	1.80046536352742e-19	V8	Igfbp3
3.06231788365422e-23	0.515037661013354	0.403	0.175	4.19751912312484e-19	V8	Ptgds
1.06815454834243e-22	0.665404838824006	0.968	0.913	1.46411943941297e-18	V8	Myl6
9.73443164243093e-22	0.684623357486814	0.617	0.36	1.33429854522801e-17	V8	Cd74
1.38836831678896e-21	0.368446532905906	0.351	0.144	1.90303645182262e-17	V8	Tagln2
2.47724787257814e-21	0.431953530469253	1	0.994	3.39556365894286e-17	V8	Rps12
9.58451031471568e-21	1.25858791686935	0.855	0.642	1.31374882883808e-16	V8	Hbb-bs
1.61463683699947e-20	0.414407640192596	1	0.995	2.21318271247517e-16	V8	Rps8
1.65630247401793e-20	0.431911803134528	0.988	0.964	2.27029380113637e-16	V8	Rpl9
4.65101092869568e-20	0.41151430092537	0.468	0.238	6.37514067996317e-16	V8	Anxa5
3.90217613938823e-19	0.265223234480401	0.23	0.076	5.34871283425944e-15	V8	Anxa2
5.0537019601938e-19	0.489764981646549	0.375	0.175	6.92710927683764e-15	V8	H2-Aa
5.12183169771309e-19	0.39083421326239	1	0.997	7.02049470805534e-15	V8	Rps24
2.76375394309472e-18	0.431624801009501	1	0.989	3.78827752979993e-14	V8	Rps21
3.52456228558275e-18	0.336217296582642	0.351	0.157	4.83111752484828e-14	V8	Zyx
3.96872624725977e-18	0.307322589613217	0.258	0.096	5.43993306711897e-14	V8	Tm4sf1
4.07349745009062e-18	0.478466857800322	0.899	0.772	5.58354295483922e-14	V8	Ptma
5.34806858634083e-18	0.283932738105173	0.254	0.094	7.33059761129737e-14	V8	Cavin2
1.24824867779611e-17	0.321749502998601	0.246	0.091	1.71097446265513e-13	V8	Ahnak
1.7740967674062e-17	0.390839835606708	0.992	0.982	2.43175443908368e-13	V8	Rpl34
2.19536157911554e-17	0.413742596598489	0.399	0.197	3.00918211649368e-13	V8	Cd52
4.57719975086354e-17	0.926176463696476	0.649	0.423	6.27396769850865e-13	V8	Hba-a1
6.4500385389897e-17	0.39415061345993	1	0.985	8.84106782539318e-13	V8	Rps16
1.08471988994977e-16	0.445083154636079	0.911	0.805	1.48682555315415e-12	V8	Cyp2f2
1.55113411542429e-16	0.413557282648724	0.988	0.967	2.12613953201208e-12	V8	Rps15a
1.77642444088193e-16	0.302603941441465	0.298	0.126	2.43494498111686e-12	V8	Serpina12
1.84606398519039e-16	0.404902033451698	0.411	0.208	2.53039990450047e-12	V8	Prelp
1.89929617886211e-16	0.302294307170938	0.363	0.169	2.6033652723663e-12	V8	Cd9
1.90286579550306e-16	0.453763370942363	0.968	0.948	2.60825814589604e-12	V8	Rps29
3.67025006848184e-16	0.448281776043374	0.843	0.676	5.03081176886806e-12	V8	Actg1
7.14078778965033e-16	0.300462175572868	0.254	0.101	9.7878778232737e-12	V8	Rhob
7.58819301987994e-16	0.450511149403858	0.843	0.632	1.04011361723494e-11	V8	Sds
4.16685794709373e-15	0.378457286341605	0.984	0.956	5.71151218808137e-11	V8	Rps14
5.14119936777786e-15	0.403687396105507	0.911	0.785	7.04704197341311e-11	V8	Ly6e
1.37075747400998e-14	0.346938476152324	0.996	0.955	1.87889726962548e-10	V8	Rpl14
2.45551941896894e-14	0.338409130560799	1	0.999	3.36578046758072e-10	V8	Rplp1
3.61510197619293e-14	0.373517131919182	0.863	0.679	4.95522027876765e-10	V8	Hal
3.73566389108537e-14	0.339056182400039	0.996	0.99	5.12047449551072e-10	V8	Rpl37
3.80330009337463e-14	0.678501292880251	0.657	0.514	5.21318343798861e-10	V8	Dcn
4.08316187824731e-14	0.3560582561569	0.968	0.948	5.59678998651359e-10	V8	Rps3
5.21819238895613e-14	0.347769343581166	0.419	0.233	7.15257630754216e-10	V8	Txnip
1.20757259518105e-13	0.277509024716214	0.274	0.122	1.65521975621467e-09	V8	Slc43a3
1.41774603736322e-13	0.474141428143766	0.992	0.982	1.94330449341376e-09	V8	Actb
1.99313862421005e-13	0.965092456607428	0.589	0.394	2.73199511220472e-09	V8	Hba-a2
2.49852951259058e-13	0.336585922593746	0.298	0.142	3.4247344029079e-09	V8	Col14a1
2.80665047223604e-13	0.549384960738212	0.359	0.18	3.84707580229394e-09	V8	Hbb-bt
4.74332232523247e-13	0.321815623143144	0.992	0.978	6.50167191119614e-09	V8	Rpl38
6.27801204680866e-13	0.381263922099253	0.331	0.167	8.60527111256063e-09	V8	Fabp4
1.0781347435109e-12	0.309239137688182	0.976	0.946	1.47779929293039e-08	V8	Rpl18a
1.12930625553082e-12	0.271923047264048	1	0.996	1.5479400844561e-08	V8	Atp5e
1.17094016021209e-12	0.261069305842705	0.306	0.147	1.60500767760272e-08	V8	Sh3bgrl3
1.22964117044414e-12	0.29706311200815	0.996	0.982	1.68546915232779e-08	V8	Rpl35a
2.00522832025268e-12	0.387194250239036	0.879	0.778	2.74856645857035e-08	V8	Rps28
2.1789630732854e-12	0.342336209374685	0.976	0.933	2.98670468455229e-08	V8	Rpl18
2.56811548344985e-12	0.333086755844355	0.653	0.464	3.52011589316471e-08	V8	Serinc3
3.47638927867291e-12	0.362020241425445	0.968	0.909	4.76508678427695e-08	V8	Rpl39
3.67186028795134e-12	0.304948638702979	0.94	0.882	5.0330188966949e-08	V8	Rpl12
5.13111343497816e-12	0.317925629375053	0.984	0.944	7.03321718532457e-08	V8	Rps13
7.15401670342851e-12	0.270409327223039	1	0.999	9.80601069538946e-08	V8	Fau
7.63917231182987e-12	0.32977713522211	0.948	0.877	1.04710134878252e-07	V8	Rplp0
1.10092867424514e-11	0.316969037491356	1	0.98	1.50904293378782e-07	V8	Fbp1
1.34789559263882e-11	0.263424192205843	0.347	0.185	1.84756048883002e-07	V8	Itm2c
3.39425098689946e-11	0.311188762756871	1	0.973	4.65249982774309e-07	V8	Rps15
4.63028884860133e-11	0.334748487407863	0.952	0.921	6.34673692477784e-07	V8	Rps5
5.96875549925575e-11	0.320544943164467	0.964	0.929	8.18137316282986e-07	V8	Rpl30
7.84859546083502e-11	0.271095035171044	0.238	0.112	1.07580697981666e-06	V8	Col4a1
1.14202484124719e-10	0.270716526492442	1	0.995	1.56537344989752e-06	V8	Rps27a
1.33461227580773e-10	0.305343050586544	0.323	0.176	1.82935304644965e-06	V8	Gng11
1.47407153776915e-10	0.31996256505539	0.968	0.941	2.02050985682018e-06	V8	Rplp2
1.89102963512025e-10	0.283794064796342	1	0.999	2.59203432085932e-06	V8	Clu
2.61681479013418e-10	0.293693947817706	0.972	0.952	3.58686803283692e-06	V8	Rps11
2.85468860526762e-10	0.326002429989776	0.956	0.904	3.91292167124032e-06	V8	Rps10
3.22062370043598e-10	0.267962862109663	0.387	0.228	4.4145089061876e-06	V8	Actn4
4.54677592008551e-10	0.285508516335311	0.992	0.984	6.23226575366121e-06	V8	Rps3a1
6.95689872558456e-10	0.279083519590648	0.323	0.18	9.53582108315876e-06	V8	Sptbn1
9.05223016640817e-10	0.347316181177464	0.448	0.296	1.24078918890957e-05	V8	Dynll1
9.93157219751063e-10	0.321901997133874	0.927	0.912	1.36132060111278e-05	V8	Rps19
1.0609820048071e-09	0.32986429563649	0.964	0.967	1.4542880339891e-05	V8	Rpl13
1.13041681021641e-09	0.251561226575356	0.415	0.253	1.54946232176364e-05	V8	Il11ra1
1.32240374413464e-09	0.309414635765646	0.964	0.939	1.81261881208536e-05	V8	Rps23
1.42930736848061e-09	0.341473298745549	0.331	0.194	1.95915160997638e-05	V8	Hspb1
1.77054318924064e-09	0.28160745309274	0.29	0.159	2.42688354949214e-05	V8	Rbp1
1.96708146261392e-09	0.275926716421405	0.98	0.947	2.69627856080491e-05	V8	Rpl37a
2.26826074394296e-09	0.299920012592098	0.996	0.994	3.10910500172262e-05	V8	Rpl32
2.32797206813151e-09	0.288333559070966	0.504	0.342	3.19095131378787e-05	V8	Tuba1b
3.59903574091929e-09	0.308384354427996	0.972	0.944	4.93319829007807e-05	V8	Rps9
4.83539462062383e-09	0.359057008401725	0.911	0.828	6.62787540648908e-05	V8	Rps27
5.34036683229749e-09	0.288519631987095	0.484	0.333	7.32004081703017e-05	V8	Myl12a
5.84245699961644e-09	0.275781777525497	0.98	0.967	8.00825580937426e-05	V8	Rpl26
6.69522815725267e-09	0.347359570864493	0.573	0.413	9.17714923514624e-05	V8	Hsd17b6
1.44415409892934e-08	0.282654352097221	0.609	0.451	0.000197950202340245	V8	Crip2
1.70246937516421e-08	0.284307803557354	0.468	0.325	0.000233357477253759	V8	Tm4sf4
2.03453935889377e-08	0.263001073491544	0.976	0.93	0.000278874309923569	V8	Rpl19
2.3273126021997e-08	0.305637368915884	0.867	0.762	0.000319004738383513	V8	S100a10
3.17473601346561e-08	0.3312042914949	0.778	0.703	0.000435161065365731	V8	Rpl27
3.74560054071402e-08	0.288412396935795	0.976	0.942	0.000513409466115671	V8	Rps26
6.15250330686827e-08	0.301498740872399	0.847	0.78	0.000843323628272434	V8	Rpl23a
1.06519023591787e-07	0.258993673606084	0.367	0.237	0.00146005625637262	V8	Cyba
1.22588293260794e-07	0.254100428599765	0.976	0.97	0.0016803177357257	V8	Rps7
3.04545564578987e-07	0.27174909224605	0.98	0.977	0.00417440605368418	V8	Rps4x
4.45705148448685e-07	0.265938696279516	0.702	0.593	0.00610928046978613	V8	Calm1
1.17091745812544e-34	0.812046637588776	1	0.914	1.60497655985253e-30	V9	Thrsp
3.79074731865257e-29	0.794378594802599	0.981	0.635	5.19597734967708e-25	V9	Cyp2a4
7.72309687727461e-22	0.591809789771878	1	0.965	1.05860488896803e-17	V9	Acaa1b
2.09198335366887e-21	0.61227211592141	0.981	0.627	2.86748158287392e-17	V9	Por
1.37795125526575e-20	0.424553609385933	1	0.6	1.88875778559276e-16	V9	Upp2
3.62924643802391e-20	0.402537905596427	1	0.877	4.97460809259937e-16	V9	Mt1
6.62285824925409e-14	0.357007989104108	0.938	0.56	9.07795180225258e-10	V9	Mt2
2.48160897716846e-13	0.375660454316967	1	0.995	3.40154142500481e-09	V9	Acox1
4.41882097408761e-13	0.374014930310763	1	0.984	6.05687790918189e-09	V9	Hspa8
5.91534867375644e-13	0.383934571775661	1	0.963	8.10816842711795e-09	V9	Inmt
8.70866109310044e-13	0.442233531980379	0.944	0.631	1.19369617603128e-08	V9	Serpina6
2.02656796536592e-12	0.476327218895534	0.92	0.636	2.77781671012706e-08	V9	Acaa1a
5.80063185585866e-12	0.482435391658459	0.994	0.827	7.95092608482547e-08	V9	Herpud1
6.96202423920463e-12	0.512774029657718	0.778	0.542	9.54284662467778e-08	V9	St3gal5
1.55557305294762e-11	0.360007767400466	1	0.998	2.13222398367531e-07	V9	Mug1
9.30024389879912e-11	0.432124242242793	0.969	0.685	1.2747844312084e-06	V9	Ces3b
9.60037992973476e-10	0.377476009076755	1	0.873	1.31592407696874e-05	V9	Slc25a47
1.03900045104801e-08	0.369301637043462	0.957	0.683	0.00014241579182515	V9	Fads2
1.04193709513638e-08	0.280559477110719	1	0.992	0.000142818317630343	V9	Sord
2.40000915724968e-08	0.318627050672697	0.938	0.656	0.000328969255184214	V9	Creb3l3
2.58433599241726e-08	0.360830720615013	1	0.715	0.000354234934480634	V9	Kyat3
4.10404973516812e-08	0.369114288152911	0.994	0.715	0.000562542097199494	V9	Etnk2
7.08364045454257e-08	0.327480687366215	0.944	0.658	0.00097095459710415	V9	Gpt2
1.65354310288822e-07	0.304380254072903	0.914	0.641	0.00226651153112889	V9	Hadha
1.73753822890592e-07	0.303133123751178	1	0.974	0.00238164365036134	V9	Ces1d
2.44790848032637e-07	0.295352727345853	0.889	0.619	0.00335534815398336	V9	Nr1i3
9.34323047927884e-07	0.275181472748969	1	0.936	0.0128067660179475	V9	Asl
9.39584601584396e-07	0.30664014389013	0.895	0.644	0.0128788861339173	V9	Dpys
1.06672160371277e-06	0.312900369388245	0.969	0.686	0.014621553022091	V9	Saa4
1.25104602670773e-06	0.273560818055399	0.821	0.592	0.0171480878880829	V9	Spr
1.39589847966582e-06	0.281483357354049	1	0.724	0.0191335804607795	V9	Atp1a1
2.37015132428794e-06	0.264939031519851	0.914	0.655	0.0324876642020148	V9	Lamtor4
3.26670016843866e-06	0.267606713395271	1	0.987	0.0447766592087888	V9	Igfbp4
3.57023938906469e-06	0.280256305537768	1	0.921	0.0489372713059096	V9	Fmo5
9.40529657444507e-137	2.30983602075324	0.907	0.13	1.28918400145919e-132	V10	Rsad2
7.77915570140331e-104	1.29565830866712	0.649	0.076	1.06628887199135e-99	V10	Cmpk2
4.16788243621969e-103	1.37342843107589	0.66	0.079	5.71291645532633e-99	V10	Ifit3b
2.4995087325298e-94	2.53047174162518	0.959	0.242	3.4260766196786e-90	V10	Ifit3
6.53974661694372e-90	1.80066747918513	0.876	0.185	8.96403068784475e-86	V10	Ifit1
7.36645806533091e-80	1.32536045632716	0.753	0.136	1.00972040701491e-75	V10	Oasl1
2.60680481554986e-70	1.1351138013458	0.567	0.081	3.5731473606742e-66	V10	Cxcl10
2.55153691133795e-60	2.21113309413414	1	0.473	3.49739164437092e-56	V10	Isg15
7.04108468024093e-58	1.07767760095463	0.784	0.188	9.65121477120624e-54	V10	Usp18
1.93811832294779e-39	0.946435427703924	0.825	0.289	2.65657878526454e-35	V10	Rnf213
9.11086466090768e-37	0.424939339915109	0.33	0.048	1.24882621907062e-32	V10	Ddx60
1.47172136690849e-25	0.588719433357952	0.423	0.104	2.01728847762147e-21	V10	Tgtp1
1.84304217813101e-24	0.490929725269497	0.485	0.134	2.52625791356417e-20	V10	Trim12a
6.47419232039012e-24	0.455661000680685	0.361	0.081	8.87417541355873e-20	V10	Trim30a
1.47048151643512e-23	0.965244376938842	0.784	0.389	2.01558901457762e-19	V10	Irf7
6.01551914377781e-23	0.872479140234556	0.99	0.797	8.24547209037625e-19	V10	Iigp1
5.77803141092022e-21	0.951705487767426	0.804	0.46	7.91994765494834e-17	V10	Stat1
8.24013981118216e-21	0.55183753634271	0.423	0.122	1.12947596391874e-16	V10	Dhx58
8.91314633484198e-20	0.60789098628099	0.557	0.204	1.22172496811679e-15	V10	Zbp1
5.0837225983146e-18	0.516789337421764	0.392	0.117	6.96825856550982e-14	V10	Ifi44
1.00918741410609e-16	0.36975940688519	0.32	0.085	1.38329318851522e-12	V10	Herc6
1.11916806521463e-16	0.75284816543752	0.99	0.901	1.53404366698969e-12	V10	Bst2
2.0483814523724e-16	0.465646376765072	0.433	0.145	2.80771645676685e-12	V10	Parp14
7.14336525048942e-16	0.72712764119846	0.742	0.42	9.79141074884585e-12	V10	Igtp
1.18544989532248e-15	0.279753246421796	0.227	0.049	1.62489617151852e-11	V10	Phf11d
1.27239822238657e-15	0.407007971583077	0.309	0.085	1.74407624342528e-11	V10	Gbp2
1.546915925157e-15	0.300861607874693	0.268	0.066	2.12035765861271e-11	V10	Tor3a
3.31887298137145e-15	0.522512829665971	0.505	0.205	4.54917919556585e-11	V10	Gbp7
8.03535217514867e-15	0.668132536817513	0.948	0.786	1.10140572264763e-10	V10	Ly6e
1.01902529555731e-13	0.331403780953913	1	1	1.3967779726204e-09	V10	Apoa1
1.27068561787696e-13	0.575133590488263	1	0.992	1.74172877642395e-09	V10	Ifitm3
4.12560449786418e-13	0.622941999143397	0.897	0.603	5.65496608522243e-09	V10	Upp2
5.76784926652177e-13	0.378755822557585	0.402	0.146	7.90599098962138e-09	V10	Gbp3
1.36565675696856e-12	0.549889620760826	1	0.996	1.87190571677681e-08	V10	Scd1
1.52179669319722e-12	0.446515850252835	0.433	0.175	2.08592672736543e-08	V10	Ifih1
5.7441096064335e-12	0.497580500780065	0.485	0.223	7.8734510375384e-08	V10	Ifi47
8.31658146444297e-12	0.360503391157438	1	1	1.1399538213312e-07	V10	Serpina3k
2.23529131510484e-11	0.498545150409793	0.619	0.332	3.0639138056142e-07	V10	Ifi35
2.1535554578636e-10	0.583937466803963	0.649	0.377	2.95187846609364e-06	V10	Fabp5
1.04550407642757e-09	0.541075030519252	0.598	0.349	1.43307243755928e-05	V10	Apol9a
4.86120200900466e-09	0.596377826941591	0.825	0.671	6.66324959374269e-05	V10	Igfbp1
5.60415627133678e-09	0.419193272717598	0.959	0.938	7.68161700112132e-05	V10	Lgals9
6.09114272149816e-09	0.390908567804766	0.433	0.204	8.34912932835752e-05	V10	Trafd1
8.13634184078164e-09	0.363821354486184	0.639	0.369	0.000111524837611594	V10	Lgals3bp
8.95203451626467e-09	0.351056971706009	0.381	0.172	0.00012270553711444	V10	Tor1aip1
2.55960938154131e-08	0.474665936659919	0.639	0.412	0.000350845657927868	V10	H2-Q7
2.72076311719548e-08	0.294929979139063	1	1	0.000372935000473985	V10	H2-K1
3.561008270817e-08	0.257970274227056	0.309	0.125	0.000488107403680886	V10	Znfx1
3.57202229660524e-08	0.317393282094057	0.464	0.235	0.00048961709619568	V10	G3bp2
3.81990251245253e-08	0.497503167283711	0.371	0.172	0.000523594037381869	V10	Cxcl9
6.18998982865333e-08	0.256600578076587	0.268	0.102	0.000848461905813511	V10	Samhd1
6.94682814541791e-08	0.371999563546442	0.433	0.219	0.000952201733892432	V10	Tmem140
7.7849072926396e-08	0.331311955905683	0.464	0.239	0.00106707724260211	V10	Parp12
1.58101588196829e-07	0.388747765805682	0.67	0.43	0.00216709846941393	V10	Tyrobp
1.72841285512273e-07	0.319354103573054	0.361	0.167	0.00236913550051673	V10	Uba7
1.82191030890746e-07	0.264177598764141	0.32	0.137	0.00249729246041946	V10	Serpina3g
1.96824065976015e-07	0.385520005921114	0.742	0.52	0.00269786747233324	V10	Xdh
2.00925555222746e-07	0.380480390284701	0.763	0.528	0.00275408658543817	V10	C1qb
2.402450688349e-07	0.356345300066871	0.598	0.374	0.00329303915851997	V10	Atp2a2
3.3477565829493e-07	0.307222023294881	0.381	0.186	0.0045887699482486	V10	Ogfr
4.30136042412742e-07	0.37568840262426	0.433	0.234	0.00589587473335146	V10	Tap1
4.46182289295742e-07	0.350080408150689	0.577	0.346	0.00611582063937674	V10	Tor1aip2
4.75197118745787e-07	0.276277426105853	1	0.999	0.0065135269066485	V10	Ubc
6.64791056274161e-07	0.275321860397883	0.351	0.168	0.00911229100834992	V10	H2-Q6
7.45621858814189e-07	0.260518962265583	0.412	0.206	0.0102202388187661	V10	Plac8
7.62749969410135e-07	0.395451091064462	0.577	0.354	0.0104550138307047	V10	Cyp2c69
1.02495338689697e-06	0.29050678584915	0.433	0.231	0.0140490360741967	V10	Tcirg1
1.0314446747787e-06	0.363955638299482	0.619	0.391	0.0141380121571916	V10	Psmb8
1.35823370378623e-06	0.374885623141411	0.423	0.239	0.0186173093777979	V10	Parp9
1.42342180607771e-06	0.428823272278773	0.959	0.925	0.0195108426959072	V10	H2-D1
1.77760783637015e-06	0.420807528499067	0.804	0.722	0.0243656706131257	V10	Selenow
2.11972403299723e-06	0.37166986510842	0.557	0.34	0.0290550573202931	V10	Ly6a
2.79982166193761e-06	0.378672093067734	0.443	0.258	0.0383771555201788	V10	Shisa5
3.08620014641142e-06	0.431000805111075	0.505	0.323	0.0423025454068613	V10	Ube2l6
3.32830794088799e-06	0.378922665958763	0.979	0.949	0.0456211169457517	V10	Tmsb4x

## Sheet: SHARED_DATA
Shared DEGs between identified clusters of ST and 10X Visium data
p_val	avg_log2FC	pct.1	pct.2	p_val_adj	ST_cluster	gene	visium_cluster
0	1.25530628365817	0.998	0.864	0	ST1	Sds	V2
0	1.25530628365817	0.998	0.864	0	ST1	Sds	V3
0	1.25530628365817	0.998	0.864	0	ST1	Sds	V8
0	1.12503887514058	1	0.976	0	ST1	Cyp2f2	V3
0	1.12503887514058	1	0.976	0	ST1	Cyp2f2	V8
0	0.925008044246226	0.949	0.729	0	ST1	Hsd17b6	V2
0	0.925008044246226	0.949	0.729	0	ST1	Hsd17b6	V3
0	0.887862898820294	1	0.958	0	ST1	Hsd17b13	V3
0	0.869701239878607	0.998	0.98	0	ST1	Cyp2a4	V2
0	0.852713489318404	0.707	0.389	0	ST1	Aldh1b1	V2
0	0.852713489318404	0.707	0.389	0	ST1	Aldh1b1	V8
0	0.817173080085212	0.996	0.904	0	ST1	Hal	V2
0	0.817173080085212	0.996	0.904	0	ST1	Hal	V3
0	0.817173080085212	0.996	0.904	0	ST1	Hal	V8
0	0.797162599884238	0.928	0.684	0	ST1	Etnppl	V2
0	0.797162599884238	0.928	0.684	0	ST1	Etnppl	V3
0	0.739107059869249	0.891	0.656	0	ST1	Cyp17a1	V2
0	0.732415477687748	0.996	0.907	0	ST1	Gls2	V2
0	0.732415477687748	0.996	0.907	0	ST1	Gls2	V3
0	0.686181148249076	0.986	0.962	0	ST1	Apoa4	V2
0	0.595066208957554	1	1	0	ST1	Rida	V2
0	0.595066208957554	1	1	0	ST1	Rida	V3
0	0.559871587877153	0.999	0.971	0	ST1	Uroc1	V2
0	0.559871587877153	0.999	0.971	0	ST1	Uroc1	V3
0	0.532893940432718	0.971	0.864	0	ST1	Amdhd1	V2
0	0.532893940432718	0.971	0.864	0	ST1	Amdhd1	V3
0	0.530060776472967	0.934	0.804	0	ST1	Gldc	V2
0	0.518252804179768	1	0.999	0	ST1	Pigr	V2
0	0.518252804179768	1	0.999	0	ST1	Pigr	V3
0	0.508410218833224	0.993	0.95	0	ST1	Ftcd	V2
0	0.508410218833224	0.993	0.95	0	ST1	Ftcd	V3
0	0.435781102937764	1	0.996	0	ST1	Pck1	V2
0	0.385076916391771	1	1	0	ST1	Mug2	V2
0	0.375216526718571	1	1	0	ST1	Cps1	V3
0	0.360280092414894	0.999	0.995	0	ST1	Sdc1	V2
0	0.345690105438427	1	1	0	ST1	Tat	V2
0	0.3423407383023	1	1	0	ST1	Ass1	V2
0	0.330859700612837	1	1	0	ST1	Apoc3	V2
0	0.307543239198106	1	1	0	ST1	Hsd11b1	V2
0	0.295952654188157	1	1	0	ST1	Fbp1	V2
0	0.287891935408111	1	1	0	ST1	Aldob	V2
9.30819743431163e-283	0.396892345042277	1	0.997	1.49852670494983e-278	ST1	Asl	V2
9.30819743431163e-283	0.396892345042277	1	0.997	1.49852670494983e-278	ST1	Asl	V3
5.29293922496675e-261	0.76706730082661	0.933	0.827	8.52110285827397e-257	ST1	A1bg	V2
5.16173199183442e-241	0.322115971457665	1	1	8.30987233365423e-237	ST1	Uox	V3
4.54034952789107e-205	0.414789850306482	0.75	0.606	7.30950870495183e-201	ST1	Aspg	V2
4.54034952789107e-205	0.414789850306482	0.75	0.606	7.30950870495183e-201	ST1	Aspg	V3
4.64139141179017e-176	0.370056162743775	0.995	0.977	7.472176033841e-172	ST1	Slc25a47	V2
5.90232522076625e-169	0.268484728437623	0.999	0.997	9.50215337291158e-165	ST1	Elovl5	V2
3.13509422653339e-168	0.276410368855781	0.277	0.13	5.04718819529611e-164	ST1	Ptgds	V2
1.33917585105302e-143	0.375034060870057	0.922	0.873	2.15593920261025e-139	ST1	Aqp8	V2
1.22570432931937e-138	0.264643055914314	0.987	0.98	1.97326139977125e-134	ST1	Ces3b	V9
7.65192025795183e-128	0.333713938944909	0.997	0.994	1.23188264232767e-123	ST1	Cth	V2
1.73701208266975e-115	0.278841384742072	0.994	0.986	2.79641575189003e-111	ST1	Nnmt	V3
1.82301211632038e-111	0.302465193987287	0.52	0.379	2.93486720606419e-107	ST1	Paxx	V2
6.03379054363547e-76	0.372050612568159	0.53	0.421	9.71379939619874e-72	ST1	Gsta2	V2
0	0.735009463502423	1	0.983	0	ST2	Cyp2e1	V4
0	0.725154017287927	0.999	0.943	0	ST2	Cyp2c69	V1
0	0.725154017287927	0.999	0.943	0	ST2	Cyp2c69	V6
0	0.725154017287927	0.999	0.943	0	ST2	Cyp2c69	V10
0	0.662504476171564	1	0.992	0	ST2	Cyp2c37	V4
0	0.662504476171564	1	0.992	0	ST2	Cyp2c37	V6
0	0.656008406814211	1	0.972	0	ST2	Cyp2a5	V4
0	0.656008406814211	1	0.972	0	ST2	Cyp2a5	V6
0	0.564812922991201	0.999	0.966	0	ST2	Gulo	V6
0	0.562351827348729	1	0.976	0	ST2	Lect2	V4
0	0.562351827348729	1	0.976	0	ST2	Lect2	V6
0	0.562132435934752	1	0.984	0	ST2	Cyp1a2	V4
0	0.562132435934752	1	0.984	0	ST2	Cyp1a2	V6
0	0.55396910614272	0.966	0.847	0	ST2	Aldh3a2	V4
0	0.55396910614272	0.966	0.847	0	ST2	Aldh3a2	V6
0	0.552417479523187	1	0.99	0	ST2	Slc22a1	V4
0	0.552417479523187	1	0.99	0	ST2	Slc22a1	V6
0	0.517389895650356	1	1	0	ST2	Car3	V4
0	0.517389895650356	1	1	0	ST2	Car3	V6
0	0.504742297741119	1	1	0	ST2	Aldh1a1	V4
0	0.504742297741119	1	1	0	ST2	Aldh1a1	V6
0	0.494596248620344	1	1	0	ST2	Cyp2c50	V1
0	0.494596248620344	1	1	0	ST2	Cyp2c50	V4
0	0.487900243768436	1	1	0	ST2	Rgn	V1
0	0.487900243768436	1	1	0	ST2	Rgn	V4
0	0.487900243768436	1	1	0	ST2	Rgn	V6
0	0.474547663751238	1	1	0	ST2	Akr1c6	V1
0	0.474547663751238	1	1	0	ST2	Akr1c6	V6
0	0.453223291070437	1	1	0	ST2	Cyp3a11	V1
0	0.453223291070437	1	1	0	ST2	Cyp3a11	V4
0	0.452450761197867	1	1	0	ST2	Cyp2c29	V4
0	0.452450761197867	1	1	0	ST2	Cyp2c29	V6
0	0.439065314473985	1	0.989	0	ST2	Oat	V4
0	0.439065314473985	1	0.989	0	ST2	Oat	V6
0	0.431990101625598	1	0.998	0	ST2	Slco1b2	V4
0	0.431990101625598	1	0.998	0	ST2	Slco1b2	V6
0	0.43060627915996	1	1	0	ST2	Pon1	V1
0	0.43060627915996	1	1	0	ST2	Pon1	V4
0	0.429452206598807	1	1	0	ST2	Gstm1	V4
0	0.424885034656828	0.944	0.783	0	ST2	Gstm2	V4
0	0.424885034656828	0.944	0.783	0	ST2	Gstm2	V6
0	0.349834181129108	1	1	0	ST2	Fabp1	V1
0	0.349834181129108	1	1	0	ST2	Fabp1	V6
0	0.342345681606364	1	1	0	ST2	Gsta3	V4
0	0.342345681606364	1	1	0	ST2	Gsta3	V6
0	0.316556665423626	1	1	0	ST2	Sord	V6
0	0.314055970959008	1	1	0	ST2	Ces1d	V4
0	0.308687452939324	1	0.999	0	ST2	Ces3a	V4
0	0.308687452939324	1	0.999	0	ST2	Ces3a	V6
0	0.307118214945073	1	1	0	ST2	Aldh2	V6
0	0.256669718900896	1	1	0	ST2	Mgst1	V1
0	0.256669718900896	1	1	0	ST2	Mgst1	V6
2.02578084928287e-280	0.336384050971175	1	0.999	3.26130458926049e-276	ST2	Cyb5a	V4
3.59499806556738e-279	0.39828518682028	0.999	0.99	5.78758738575693e-275	ST2	Acaa1b	V6
7.69512482610311e-278	0.376496531347144	0.992	0.962	1.23883814575434e-273	ST2	Cyp2c67	V6
2.7096034888973e-272	0.449702496689997	0.856	0.685	4.36219065677577e-268	ST2	Gstm3	V4
2.7096034888973e-272	0.449702496689997	0.856	0.685	4.36219065677577e-268	ST2	Gstm3	V6
8.84467438154168e-264	0.463546332075457	0.552	0.318	1.42390412868439e-259	ST2	Sult3a1	V6
2.03055372065892e-255	0.368232659119009	0.973	0.897	3.2689884348888e-251	ST2	Blvrb	V4
2.03055372065892e-255	0.368232659119009	0.973	0.897	3.2689884348888e-251	ST2	Blvrb	V6
5.87198474703064e-247	0.340063833345913	0.996	0.979	9.45330824424462e-243	ST2	Ugt2b1	V6
2.07123300645162e-243	0.296281512725025	1	1	3.33447801708647e-239	ST2	Rnase4	V7
6.26483075043396e-243	0.465342011897876	0.862	0.7	1.00857510251236e-238	ST2	Csad	V1
1.47507087251215e-227	0.358160805603999	0.999	0.993	2.37471659765732e-223	ST2	Cyp4a14	V6
7.02321962361916e-212	0.343424011698068	0.963	0.89	1.13066812720645e-207	ST2	Akr1c20	V4
5.68350846171846e-210	0.341341741883038	0.972	0.916	9.14988027252054e-206	ST2	1810058I24Rik	V6
3.52263059473583e-204	0.291356148635729	1	0.996	5.67108299446521e-200	ST2	Nrn1	V4
5.14256290087959e-203	0.300115618556341	0.998	0.996	8.27901201412605e-199	ST2	Hmgcs1	V1
1.48487587147625e-192	0.463288511854201	0.922	0.795	2.39050166548962e-188	ST2	Cyp3a44	V1
5.8995661032452e-188	0.342844266858096	0.995	0.973	9.49771146961445e-184	ST2	Cyp4a10	V6
2.11629882029277e-185	0.363898193989461	0.663	0.476	3.40702947078933e-181	ST2	Cyp2c38	V6
1.44476125435676e-182	0.265606072891206	1	0.998	2.32592114338895e-178	ST2	Nat8f2	V4
1.44476125435676e-182	0.265606072891206	1	0.998	2.32592114338895e-178	ST2	Nat8f2	V6
6.72188868098077e-180	0.299167964752135	0.677	0.472	1.08215685875109e-175	ST2	Lhpp	V4
6.72188868098077e-180	0.299167964752135	0.677	0.472	1.08215685875109e-175	ST2	Lhpp	V6
8.39820024918399e-167	0.312916405056567	0.876	0.734	1.35202625811613e-162	ST2	Cyp2d9	V4
9.87825742180942e-166	0.321937183639876	0.958	0.886	1.5903006623371e-161	ST2	Nr1i3	V4
4.63020810115907e-151	0.265854046439747	0.99	0.952	7.45417202205598e-147	ST2	Ces2e	V6
5.49868493388823e-150	0.279867411332804	0.999	0.98	8.85233287506666e-146	ST2	Fdps	V1
3.8721060044055e-145	0.342125774478984	0.485	0.314	6.23370345649242e-141	ST2	Acot1	V6
6.87917874721272e-138	0.251496136602305	0.999	0.994	1.10747898651378e-133	ST2	Paqr9	V1
6.87917874721272e-138	0.251496136602305	0.999	0.994	1.10747898651378e-133	ST2	Paqr9	V6
2.00683515718689e-136	0.291414623184788	0.783	0.644	3.23080391955518e-132	ST2	Gstm6	V4
2.00683515718689e-136	0.291414623184788	0.783	0.644	3.23080391955518e-132	ST2	Gstm6	V6
2.32794239553349e-120	0.28021509858534	0.936	0.862	3.74775446256936e-116	ST2	Fabp2	V6
1.1790713709155e-105	0.311137337019707	0.631	0.497	1.89818700003687e-101	ST2	Cela1	V4
1.1790713709155e-105	0.311137337019707	0.631	0.497	1.89818700003687e-101	ST2	Cela1	V6
2.91164394698537e-104	0.273624349786572	1	0.998	4.68745559025175e-100	ST2	Inmt	V4
2.91164394698537e-104	0.273624349786572	1	0.998	4.68745559025175e-100	ST2	Inmt	V6
9.78475614101097e-104	0.338314037678295	0.87	0.747	1.57524789114136e-99	ST2	Cyp7a1	V6
2.18946920558842e-92	0.268853363157106	0.999	0.992	3.52482647407679e-88	ST2	Serpina6	V4
0	1.58904656942556	0.999	0.849	0	ST3	Saa3	V4
0	1.5004091985325	1	0.924	0	ST3	Saa2	V3
0	1.30460776513524	1	0.973	0	ST3	Saa1	V3
0	1.30460776513524	1	0.973	0	ST3	Saa1	V4
0	1.30460776513524	1	0.973	0	ST3	Saa1	V7
0	1.27376115593797	1	0.923	0	ST3	Orm2	V3
0	1.11712138414071	0.998	0.891	0	ST3	Lcn2	V3
0	1.11712138414071	0.998	0.891	0	ST3	Lcn2	V4
0	0.972963042788823	0.948	0.661	0	ST3	Cxcl9	V7
0	0.742876989403204	0.949	0.76	0	ST3	Marco	V3
0	0.742876989403204	0.949	0.76	0	ST3	Marco	V7
0	0.734321373216114	1	1	0	ST3	Hp	V3
0	0.734321373216114	1	1	0	ST3	Hp	V4
0	0.725853416157452	1	1	0	ST3	Apcs	V7
0	0.719827109187854	1	1	0	ST3	Orm1	V3
0	0.719827109187854	1	1	0	ST3	Orm1	V7
0	0.610100777950559	1	1	0	ST3	Lrg1	V3
0	0.610100777950559	1	1	0	ST3	Lrg1	V4
0	0.610100777950559	1	1	0	ST3	Lrg1	V7
0	0.537055138722435	1	0.998	0	ST3	Serpina3n	V3
0	0.537055138722435	1	0.998	0	ST3	Serpina3n	V7
0	0.518777604290491	1	1	0	ST3	Hpx	V3
0	0.518777604290491	1	1	0	ST3	Hpx	V4
0	0.518777604290491	1	1	0	ST3	Hpx	V7
0	0.474346028524494	1	1	0	ST3	Itih3	V3
0	0.402561027644261	1	1	0	ST3	Fgl1	V7
0	0.397066786295361	1	1	0	ST3	Itih4	V3
0	0.397066786295361	1	1	0	ST3	Itih4	V7
0	0.367419123849483	1	1	0	ST3	Ang	V4
0	0.338854830746171	1	1	0	ST3	C3	V3
0	0.338854830746171	1	1	0	ST3	C3	V7
0	0.323653204092206	1	1	0	ST3	Ambp	V3
3.12256694668882e-248	0.258476184385216	1	1	5.02702052747434e-244	ST3	Fgb	V7
2.72688951308168e-239	0.27564644478172	1	1	4.3900194271102e-235	ST3	Rnase4	V7
3.81943888600965e-230	0.301724647506627	1	1	6.14891466258693e-226	ST3	Cfb	V7
2.50234021617607e-218	0.363896561754801	0.555	0.31	4.02851751402186e-214	ST3	Gbp2	V7
2.33024270577833e-197	0.300838579142023	1	1	3.75145773203253e-193	ST3	Hamp	V3
2.33024270577833e-197	0.300838579142023	1	1	3.75145773203253e-193	ST3	Hamp	V7
1.87759432637416e-190	0.59496981576468	0.999	0.976	3.02273910602976e-186	ST3	Mt2	V3
1.87759432637416e-190	0.59496981576468	0.999	0.976	3.02273910602976e-186	ST3	Mt2	V4
1.29105239094782e-173	0.620210637831895	0.999	0.984	2.0784652441869e-169	ST3	Mt1	V3
1.29105239094782e-173	0.620210637831895	0.999	0.984	2.0784652441869e-169	ST3	Mt1	V4
1.24035303356399e-146	0.265694677197114	0.996	0.987	1.99684434873466e-142	ST3	Tmem176a	V7
7.61758533473859e-133	0.307600918451437	0.941	0.893	1.22635506303957e-128	ST3	Lyz2	V7
1.18989236481443e-127	0.295228682774601	0.975	0.946	1.91560771811474e-123	ST3	Tapbp	V7
3.31349689409942e-119	0.310036455986347	0.993	0.987	5.33439864981066e-115	ST3	Nnmt	V3
8.22088373965226e-103	0.30836247483279	0.943	0.897	1.32348007324662e-98	ST3	Igtp	V7
5.49635686382931e-98	0.37610160334416	0.405	0.258	8.84858491507881e-94	ST3	Angptl8	V3
5.49635686382931e-98	0.37610160334416	0.405	0.258	8.84858491507881e-94	ST3	Angptl8	V4
5.49635686382931e-98	0.37610160334416	0.405	0.258	8.84858491507881e-94	ST3	Angptl8	V7
1.21801586861411e-80	0.259659382604304	0.494	0.346	1.96088374688186e-76	ST3	Serpina7	V7
2.50747918064287e-76	0.323175865431684	0.999	0.993	4.03679073291695e-72	ST3	Iigp1	V5
2.50747918064287e-76	0.323175865431684	0.999	0.993	4.03679073291695e-72	ST3	Iigp1	V7
3.19557744401054e-59	0.254456255092123	0.937	0.926	5.14456012711257e-55	ST3	Rps27	V8
4.84455856844302e-51	0.279506175066895	0.657	0.588	7.79925483933642e-47	ST3	Id3	V7
1.27234442297364e-12	0.278887051945141	0.731	0.783	2.04834728654526e-08	ST3	Cyp7a1	V6
0	2.60004734187395	1	0.971	0	ST4	Glul	V6
0	2.34708364496167	0.997	0.662	0	ST4	Slc1a2	V4
0	2.34708364496167	0.997	0.662	0	ST4	Slc1a2	V6
0	2.00047892699842	1	0.991	0	ST4	Oat	V4
0	2.00047892699842	1	0.991	0	ST4	Oat	V6
0	1.48641740847331	1	0.975	0	ST4	Cyp2a5	V4
0	1.48641740847331	1	0.975	0	ST4	Cyp2a5	V6
0	1.33025598750141	1	0.97	0	ST4	Gulo	V6
0	1.25546976082598	0.902	0.471	0	ST4	Lhpp	V4
0	1.25546976082598	0.902	0.471	0	ST4	Lhpp	V6
0	1.18603793146693	0.963	0.742	0	ST4	Cyp2d9	V4
0	1.18348626566472	1	0.991	0	ST4	Slc22a1	V4
0	1.18348626566472	1	0.991	0	ST4	Slc22a1	V6
0	1.16008875938715	0.778	0.228	0	ST4	Slc13a3	V4
0	1.16008875938715	0.778	0.228	0	ST4	Slc13a3	V6
0	1.13991684306629	1	0.979	0	ST4	Lect2	V4
0	1.13991684306629	1	0.979	0	ST4	Lect2	V6
0	1.10636280984359	0.989	0.798	0	ST4	Gstm2	V4
0	1.10636280984359	0.989	0.798	0	ST4	Gstm2	V6
0	1.09357154840162	0.945	0.696	0	ST4	Gstm3	V4
0	1.09357154840162	0.945	0.696	0	ST4	Gstm3	V6
0	1.07035082976827	1	0.993	0	ST4	Cyp2c37	V4
0	1.07035082976827	1	0.993	0	ST4	Cyp2c37	V6
0	0.926552060524925	1	0.985	0	ST4	Cyp2e1	V4
0	0.851820179403759	1	0.986	0	ST4	Cyp1a2	V4
0	0.851820179403759	1	0.986	0	ST4	Cyp1a2	V6
0	0.760700819123787	0.99	0.905	0	ST4	Blvrb	V4
0	0.760700819123787	0.99	0.905	0	ST4	Blvrb	V6
0	0.747873447968429	1	1	0	ST4	Aldh1a1	V4
0	0.747873447968429	1	1	0	ST4	Aldh1a1	V6
0	0.733441298493003	0.984	0.859	0	ST4	Aldh3a2	V4
0	0.733441298493003	0.984	0.859	0	ST4	Aldh3a2	V6
0	0.71306897902079	0.997	0.965	0	ST4	Cyp2c67	V6
0	0.678995856896348	0.985	0.921	0	ST4	1810058I24Rik	V6
0	0.668671881842399	0.631	0.278	0	ST4	Cyp2a22	V4
0	0.666671651877285	1	1	0	ST4	Rgn	V1
0	0.666671651877285	1	1	0	ST4	Rgn	V4
0	0.666671651877285	1	1	0	ST4	Rgn	V6
0	0.649274275235974	1	1	0	ST4	Akr1c6	V1
0	0.649274275235974	1	1	0	ST4	Akr1c6	V6
0	0.631837189958733	1	1	0	ST4	Cyp2c29	V4
0	0.631837189958733	1	1	0	ST4	Cyp2c29	V6
0	0.622276958415768	1	0.998	0	ST4	Slco1b2	V4
0	0.622276958415768	1	0.998	0	ST4	Slco1b2	V6
0	0.611901684973954	0.981	0.897	0	ST4	Akr1c20	V4
0	0.56094552578562	0.525	0.188	0	ST4	Npr2	V6
0	0.558799640258088	1	1	0	ST4	Ang	V4
0	0.553033636793093	1	1	0	ST4	Rnase4	V7
0	0.534180467946137	1	1	0	ST4	Gstm1	V4
0	0.525168000557899	1	1	0	ST4	Cyp2c50	V1
0	0.525168000557899	1	1	0	ST4	Cyp2c50	V4
0	0.50623630312773	1	1	0	ST4	Pon1	V1
0	0.50623630312773	1	1	0	ST4	Pon1	V4
0	0.482675657275908	1	1	0	ST4	Aldh2	V6
0	0.469305419595195	1	1	0	ST4	Car3	V4
0	0.469305419595195	1	1	0	ST4	Car3	V6
0	0.43923867547119	1	1	0	ST4	Sord	V6
0	0.433314822059112	1	1	0	ST4	Gsta3	V4
0	0.433314822059112	1	1	0	ST4	Gsta3	V6
0	0.433019518345651	1	1	0	ST4	Cyp3a11	V1
0	0.433019518345651	1	1	0	ST4	Cyp3a11	V4
0	0.388601869587506	1	1	0	ST4	Prdx6	V6
6.67259476181969e-306	0.626282621993176	0.865	0.652	1.07422103070535e-301	ST4	Gstm6	V4
6.67259476181969e-306	0.626282621993176	0.865	0.652	1.07422103070535e-301	ST4	Gstm6	V6
9.03890821876024e-289	0.25552001214199	1	1	1.45517383413821e-284	ST4	Mgst1	V1
9.03890821876024e-289	0.25552001214199	1	1	1.45517383413821e-284	ST4	Mgst1	V6
7.17851207155756e-283	0.624707545257067	0.63	0.318	1.15566865840005e-278	ST4	Acot1	V6
9.01788626458119e-277	0.687766293763879	0.648	0.338	1.45178950973493e-272	ST4	Serpina7	V7
4.30384928578071e-270	0.490467866755231	0.996	0.981	6.92876696517837e-266	ST4	Ugt2b1	V6
2.67080315161843e-268	0.576727710078486	0.764	0.488	4.29972599379051e-264	ST4	Cyp2c38	V6
5.36123545959852e-261	0.469808944360047	0.999	0.997	8.63105296640766e-257	ST4	Nrn1	V4
1.27835471204844e-253	0.494490494274987	0.514	0.229	2.05802325092678e-249	ST4	Pcp4l1	V6
3.85150460765842e-252	0.337271213603824	0.307	0.091	6.20053726786929e-248	ST4	Fitm1	V6
2.32690155139938e-243	0.672306694144067	0.997	0.951	3.74607880759786e-239	ST4	Cyp2c69	V1
2.32690155139938e-243	0.672306694144067	0.997	0.951	3.74607880759786e-239	ST4	Cyp2c69	V6
2.32690155139938e-243	0.672306694144067	0.997	0.951	3.74607880759786e-239	ST4	Cyp2c69	V10
2.09756297315571e-222	0.516859988609192	1	0.993	3.37686663048338e-218	ST4	Serpina6	V4
1.26545109182145e-212	0.422222165980664	0.993	0.962	2.03724971272335e-208	ST4	Aqp9	V4
1.54215922257936e-212	0.384924069561854	1	0.999	2.48272213243051e-208	ST4	Nat8f2	V4
1.54215922257936e-212	0.384924069561854	1	0.999	2.48272213243051e-208	ST4	Nat8f2	V6
2.68164660661492e-211	0.510655443059877	0.999	0.975	4.31718287198935e-207	ST4	Cyp4a10	V6
2.77608144221998e-210	0.392800148177574	1	1	4.46921351382995e-206	ST4	Cyb5a	V4
1.13163986638963e-205	0.309975866406879	1	1	1.82182702090067e-201	ST4	Pah	V6
1.59899566974104e-199	0.528398764122056	0.615	0.34	2.5742231287161e-195	ST4	Sult3a1	V6
6.50407628398049e-188	0.304320272793261	1	0.999	1.04709124095802e-183	ST4	Ces3a	V4
6.50407628398049e-188	0.304320272793261	1	0.999	1.04709124095802e-183	ST4	Ces3a	V6
1.49287794086468e-182	0.421444426564022	0.969	0.919	2.40338419699804e-178	ST4	Alad	V4
1.71576929348689e-151	0.307035177275558	1	0.999	2.76221698558454e-147	ST4	Acsm1	V6
5.34783084889085e-151	0.283663943503198	1	0.998	8.60947288362937e-147	ST4	Ugt2b34	V6
5.58317171061815e-148	0.369801151473132	0.997	0.979	8.98834813692416e-144	ST4	Akr1c14	V6
4.28228908626322e-147	0.36186280288557	0.986	0.958	6.89405719997515e-143	ST4	Ces2e	V6
1.02560331405827e-134	0.346145987393405	0.999	0.992	1.6511187753024e-130	ST4	Acaa1b	V6
3.62241043660029e-132	0.296900546440376	0.998	0.993	5.83171856188281e-128	ST4	Fmo1	V6
7.64355622557699e-129	0.360726292381472	0.916	0.828	1.23053611675564e-124	ST4	Cyp2d40	V6
7.68418297079982e-128	0.395015606653358	0.78	0.617	1.23707661646906e-123	ST4	Plbd1	V6
3.57409234526479e-127	0.363312670992205	0.999	0.994	5.75393126664178e-123	ST4	Cyp4a14	V6
9.30546627603815e-114	0.366587721759686	0.935	0.872	1.49808701577938e-109	ST4	Fabp2	V6
5.83367770532933e-113	0.324119477454864	0.95	0.88	9.39163773780969e-109	ST4	Aars	V6
1.56166053021445e-111	0.514432469029859	0.836	0.814	2.51411728759224e-107	ST4	Prodh	V6
1.6849797029779e-104	0.406069573567494	0.68	0.508	2.71264882382411e-100	ST4	Cela1	V4
1.6849797029779e-104	0.406069573567494	0.68	0.508	2.71264882382411e-100	ST4	Cela1	V6
1.15330629309756e-99	0.299978752613339	0.946	0.893	1.85670780125776e-95	ST4	Hsd3b3	V6
3.66337054613012e-93	0.321586088923543	0.983	0.972	5.89766024221488e-89	ST4	Dcn	V8
2.17210961926779e-83	0.321154489945848	0.97	0.94	3.49687927605922e-79	ST4	Acaa1a	V4
1.27222221627834e-82	0.548080503083748	0.854	0.764	2.04815054598651e-78	ST4	Cyp7a1	V6
5.78642921631745e-81	0.254998791827572	0.986	0.965	9.31557239534946e-77	ST4	Dnaja1	V6
2.54422086375954e-78	0.288936845488229	0.868	0.792	4.09594116856649e-74	ST4	Tex264	V6
7.10674756912986e-73	0.355144265257691	0.996	0.982	1.14411529115422e-68	ST4	Por	V4
7.10674756912986e-73	0.355144265257691	0.996	0.982	1.14411529115422e-68	ST4	Por	V6
7.78557551317661e-73	0.27929485158981	0.564	0.393	1.2533998018663e-68	ST4	Gas6	V8
2.13529511325221e-70	0.276987374407753	0.95	0.896	3.43761160282473e-66	ST4	Nr1i3	V4
5.44089621065568e-68	0.252563791566226	0.992	0.983	8.75929880953457e-64	ST4	Aldh4a1	V4
5.44089621065568e-68	0.252563791566226	0.992	0.983	8.75929880953457e-64	ST4	Aldh4a1	V6
3.26992744110056e-63	0.27881028483516	1	0.998	5.26425618742779e-59	ST4	Inmt	V4
3.26992744110056e-63	0.27881028483516	1	0.998	5.26425618742779e-59	ST4	Inmt	V6
3.75268608884054e-61	0.252749487763963	0.418	0.275	6.04144933442438e-57	ST4	Fmo2	V8
1.1990837461724e-19	0.308301578681086	0.939	0.936	1.93040492296294e-15	ST4	Orm2	V3
1.55884661490922e-17	0.350951704668837	0.882	0.873	2.50958716534235e-13	ST4	Saa3	V4
1.28948830577162e-97	0.258696454798607	1	1	2.07594722346173e-93	ST5	Ces1d	V4
6.06199337390741e-95	0.405235420369434	0.998	0.952	9.75920313265354e-91	ST5	Cyp2c69	V1
6.06199337390741e-95	0.405235420369434	0.998	0.952	9.75920313265354e-91	ST5	Cyp2c69	V6
6.06199337390741e-95	0.405235420369434	0.998	0.952	9.75920313265354e-91	ST5	Cyp2c69	V10
1.55059679368379e-94	0.299461774516521	1	1	2.49630577815153e-90	ST5	Fabp1	V1
1.55059679368379e-94	0.299461774516521	1	1	2.49630577815153e-90	ST5	Fabp1	V6
5.24249832456084e-74	0.326790265661711	1	0.999	8.4398980527105e-70	ST5	Hamp2	V1
8.08982932510003e-69	0.367959378097749	0.94	0.827	1.30238162304785e-64	ST5	Angptl4	V6
1.51959523246074e-61	0.319735471484277	0.98	0.946	2.44639636473854e-57	ST5	Cyp8b1	V1
2.03866598971148e-61	0.455279919098563	0.921	0.816	3.28204837683651e-57	ST5	Cyp3a44	V1
3.59516171813546e-53	0.263091385728154	0.999	0.992	5.78785085002628e-49	ST5	Acaa1b	V6
2.54228028460546e-50	0.319640687486537	0.955	0.88	4.09281703018632e-46	ST5	Aqp8	V2
4.54178696600802e-45	0.292523285107351	0.999	0.98	7.31182283657631e-41	ST5	Slc25a47	V2
3.89555302168367e-35	0.261604250342458	0.995	0.989	6.27145080960855e-31	ST5	Acss2	V1
3.03184034991163e-29	0.442610773943036	0.686	0.598	4.88095977932273e-25	ST5	Sult2a1	V3
0	0.885796351603877	0.486	0.121	0	ST7	Col1a1	V8
0	0.885505858870574	1	0.981	0	ST7	Cyp2f2	V3
0	0.885505858870574	1	0.981	0	ST7	Cyp2f2	V8
0	0.830499977701365	0.395	0.038	0	ST7	Mgp	V8
0	0.689510622651536	0.381	0.05	0	ST7	Dpt	V8
3.1977597067528e-287	0.286541308855976	0.174	0.016	5.14807335190133e-283	ST7	Mfap4	V8
3.09944022223119e-277	0.62361336262875	0.391	0.089	4.98978881377e-273	ST7	Tagln	V8
1.85681226620132e-274	0.997590382150891	0.996	0.892	2.9892820673575e-270	ST7	Sds	V2
1.85681226620132e-274	0.997590382150891	0.996	0.892	2.9892820673575e-270	ST7	Sds	V3
1.85681226620132e-274	0.997590382150891	0.996	0.892	2.9892820673575e-270	ST7	Sds	V8
1.17966279585722e-268	1.05869180418442	0.818	0.45	1.89913913505054e-264	ST7	Aldh1b1	V2
1.17966279585722e-268	1.05869180418442	0.818	0.45	1.89913913505054e-264	ST7	Aldh1b1	V8
6.70928030501657e-261	0.263108371078214	0.111	0.006	1.08012703630462e-256	ST7	Mmrn1	V8
2.61895246512837e-250	0.721434984145619	0.998	0.967	4.21625157361017e-246	ST7	Hsd17b13	V3
3.30423112608905e-250	0.445844685862416	0.209	0.028	5.31948168989077e-246	ST7	Acta2	V8
8.01133650716332e-205	0.274992850116039	0.162	0.02	1.28974506428822e-200	ST7	Myh11	V8
1.96433712093453e-201	0.737867438413455	0.998	0.924	3.1623863309925e-197	ST7	Hal	V2
1.96433712093453e-201	0.737867438413455	0.998	0.924	3.1623863309925e-197	ST7	Hal	V3
1.96433712093453e-201	0.737867438413455	0.998	0.924	3.1623863309925e-197	ST7	Hal	V8
6.22556569716523e-197	0.697823833257027	0.968	0.775	1.00225382158663e-192	ST7	Hsd17b6	V2
6.22556569716523e-197	0.697823833257027	0.968	0.775	1.00225382158663e-192	ST7	Hsd17b6	V3
1.29036341306447e-196	0.744514809095517	0.987	0.967	2.07735605869249e-192	ST7	Apoa4	V2
3.45985956921987e-191	0.878411508518206	0.946	0.735	5.57002792048707e-187	ST7	Etnppl	V2
3.45985956921987e-191	0.878411508518206	0.946	0.735	5.57002792048707e-187	ST7	Etnppl	V3
1.2225913859345e-182	0.270644408503003	0.17	0.025	1.96824987221596e-178	ST7	Eln	V8
2.07949437009353e-182	0.675770130849756	0.612	0.283	3.34777798641357e-178	ST7	Timp3	V8
1.37126330696891e-181	0.856240092792383	0.848	0.604	2.20759679788925e-177	ST7	Ly6a	V5
1.13160400609239e-159	0.431448409807307	0.328	0.096	1.82176928940813e-155	ST7	Col6a3	V8
9.1165245325929e-157	0.462930415004926	1	1	1.46766928450213e-152	ST7	Rida	V2
9.1165245325929e-157	0.462930415004926	1	1	1.46766928450213e-152	ST7	Rida	V3
1.2590678530873e-153	0.802973929068394	0.615	0.318	2.02697333668525e-149	ST7	H2-Eb1	V7
1.2590678530873e-153	0.802973929068394	0.615	0.318	2.02697333668525e-149	ST7	H2-Eb1	V8
1.77363273834134e-140	0.760150453584978	0.499	0.226	2.85537134545572e-136	ST7	Col1a2	V8
4.69000984354296e-132	0.512185425181442	0.404	0.154	7.55044684711981e-128	ST7	Ptgds	V2
2.22851233200678e-130	0.64488156250569	0.896	0.705	3.58768200329772e-126	ST7	Cyp17a1	V2
1.1599113549659e-128	0.548443322843837	0.995	0.926	1.8673412903596e-124	ST7	Gls2	V2
1.1599113549659e-128	0.548443322843837	0.995	0.926	1.8673412903596e-124	ST7	Gls2	V3
1.16088830080168e-128	0.448789982773293	0.369	0.136	1.86891407546062e-124	ST7	Cavin1	V8
5.43655123522438e-127	0.395330908548651	0.248	0.068	8.75230383358772e-123	ST7	Myl9	V8
1.08654316185774e-117	0.450862872453902	1	0.996	1.74922583627477e-113	ST7	Sdc1	V2
2.49200877830651e-116	0.385429212636772	0.35	0.129	4.01188493219565e-112	ST7	Cd63	V8
5.92331270949702e-111	0.263680942862033	1	1	9.53594113101926e-107	ST7	Apoc3	V2
3.86262621343548e-109	0.563050010352081	0.954	0.83	6.21844194100978e-105	ST7	Gldc	V2
1.27587694905048e-106	0.273093452785343	0.201	0.053	2.05403430027636e-102	ST7	Vwf	V8
1.30959470454419e-106	0.333297248489184	1	0.999	2.1083165148457e-102	ST7	Pigr	V2
1.30959470454419e-106	0.333297248489184	1	0.999	2.1083165148457e-102	ST7	Pigr	V3
1.24979494831685e-105	0.425964830114098	1	0.977	2.01204488729529e-101	ST7	Uroc1	V2
1.24979494831685e-105	0.425964830114098	1	0.977	2.01204488729529e-101	ST7	Uroc1	V3
9.2129382376076e-99	0.646052290042819	0.603	0.36	1.48319092687245e-94	ST7	H2-Ab1	V5
9.2129382376076e-99	0.646052290042819	0.603	0.36	1.48319092687245e-94	ST7	H2-Ab1	V7
9.2129382376076e-99	0.646052290042819	0.603	0.36	1.48319092687245e-94	ST7	H2-Ab1	V7
1.1023166062718e-96	0.609009213914255	0.592	0.345	1.77461950443697e-92	ST7	Vim	V7
1.30358630410442e-93	0.477713477346962	0.454	0.228	2.09864359097771e-89	ST7	Ahnak	V7
3.38452313693189e-93	0.534929844767549	0.994	0.979	5.44874379814665e-89	ST7	Tmsb4x	V5
3.38452313693189e-93	0.534929844767549	0.994	0.979	5.44874379814665e-89	ST7	Tmsb4x	V7
3.38452313693189e-93	0.534929844767549	0.994	0.979	5.44874379814665e-89	ST7	Tmsb4x	V7
1.3927354534907e-92	0.352561763255882	0.326	0.129	2.24216480657468e-88	ST7	Tmsb10	V5
1.3927354534907e-92	0.352561763255882	0.326	0.129	2.24216480657468e-88	ST7	Tmsb10	V7
1.37847570243805e-91	0.638486624350438	0.592	0.364	2.21920803335502e-87	ST7	H2-Aa	V7
6.26761530610241e-89	0.328016804364769	1	1	1.00902338812943e-84	ST7	Fbp1	V2
8.05825718937653e-87	0.571789357734858	0.964	0.906	1.29729882491773e-82	ST7	Igfbp7	V7
1.56313948367768e-78	0.397544633159093	0.971	0.887	2.5164982547727e-74	ST7	Amdhd1	V2
1.56313948367768e-78	0.397544633159093	0.971	0.887	2.5164982547727e-74	ST7	Amdhd1	V3
1.58555345750991e-76	0.45404790852905	0.63	0.411	2.5525825112452e-72	ST7	Cd9	V7
6.52210890178354e-76	0.283934069461877	0.238	0.087	1.04999431209813e-71	ST7	Prss23	V7
1.51636196452959e-71	0.34309843231952	0.987	0.96	2.44119112669619e-67	ST7	Ftcd	V2
1.51636196452959e-71	0.34309843231952	0.987	0.96	2.44119112669619e-67	ST7	Ftcd	V3
2.40222068343206e-68	0.493042752521492	0.767	0.605	3.86733507825727e-64	ST7	Txnip	V7
2.04111136432758e-64	0.315839658378827	0.999	0.997	3.28598518543097e-60	ST7	Pck1	V2
5.30161237132725e-57	0.301061827121511	0.349	0.18	8.53506575659974e-53	ST7	Tm4sf1	V7
2.02874229084663e-53	0.421719955705625	0.898	0.83	3.26607221403399e-49	ST7	Sparc	V7
7.45587310933396e-53	0.413345030633865	0.584	0.402	1.20032101187167e-48	ST7	Gas6	V7
5.22345941284284e-52	0.384851602723009	0.585	0.402	8.40924730873569e-48	ST7	Col14a1	V7
2.12910542775736e-51	0.335362911769484	0.996	0.984	3.42764682814657e-47	ST7	Cyp2a4	V2
2.50682485162398e-50	0.312275246444208	0.41	0.24	4.03573732862945e-46	ST7	Sh3bgrl3	V7
2.02922888231488e-49	0.356853366719164	0.997	0.988	3.26685557763873e-45	ST7	Nnmt	V3
2.47981655924216e-49	0.30082657251644	0.994	0.972	3.99225667872396e-45	ST7	Ly6e	V7
7.0372129340531e-47	0.357375821336967	0.459	0.293	1.13292091025321e-42	ST7	Rhob	V7
6.61209907558706e-46	0.36782293574637	0.435	0.268	1.06448183017876e-41	ST7	Lum	V7
8.61004676615458e-45	0.311997821697467	0.466	0.299	1.38613142888323e-40	ST7	Cavin2	V7
1.32150233839599e-44	0.342789021163613	0.577	0.41	2.1274866145837e-40	ST7	Col4a1	V7
1.5202497623389e-44	0.301272508182584	0.35	0.198	2.4474500923894e-40	ST7	Serpina12	V7
7.31326777743776e-44	0.334234224489831	0.9	0.836	1.1773629794897e-39	ST7	Cst3	V5
7.31326777743776e-44	0.334234224489831	0.9	0.836	1.1773629794897e-39	ST7	Cst3	V7
6.33445042990622e-43	0.292201604585307	0.999	0.998	1.0197831747106e-38	ST7	Asl	V2
6.33445042990622e-43	0.292201604585307	0.999	0.998	1.0197831747106e-38	ST7	Asl	V3
6.91462006153831e-43	0.603863977620896	0.927	0.85	1.11318468370705e-38	ST7	A1bg	V2
1.18293934990497e-39	0.389465568548219	0.583	0.435	1.904414059412e-35	ST7	Ifi27l2a	V5
1.18293934990497e-39	0.389465568548219	0.583	0.435	1.904414059412e-35	ST7	Ifi27l2a	V7
8.37766238650608e-38	0.283971268579344	0.438	0.283	1.34871986760361e-33	ST7	Fmo2	V7
6.65738403638935e-36	0.367197951271282	0.716	0.611	1.07177225601832e-31	ST7	Prelp	V7
5.00859015792565e-34	0.304220352446887	0.564	0.406	8.06332929524451e-30	ST7	Paxx	V2
2.99026761497904e-33	0.484948968388403	0.786	0.716	4.81403183335475e-29	ST7	Hbb-bs	V5
2.99026761497904e-33	0.484948968388403	0.786	0.716	4.81403183335475e-29	ST7	Hbb-bs	V7
1.75727156803708e-30	0.34033139636137	0.408	0.27	2.82903149738289e-26	ST7	Hba-a1	V5
1.75727156803708e-30	0.34033139636137	0.408	0.27	2.82903149738289e-26	ST7	Hba-a1	V7
1.8090651963819e-26	0.260568693818312	0.341	0.22	2.91241405965522e-22	ST7	Hba-a2	V5
1.8090651963819e-26	0.260568693818312	0.341	0.22	2.91241405965522e-22	ST7	Hba-a2	V7
1.10013001647139e-25	0.439130562568898	0.558	0.443	1.77109931351729e-21	ST7	Gsta2	V2
3.07644519166757e-18	0.346386325951642	0.996	0.995	4.95276911406562e-14	ST7	Cth	V2
0	2.42724854066837	0.999	0.71	0	ST8	Hbb-bs	V5
0	2.42724854066837	0.999	0.71	0	ST8	Hbb-bs	V7
0	1.81590439548862	0.88	0.256	0	ST8	Hba-a1	V5
0	1.81590439548862	0.88	0.256	0	ST8	Hba-a1	V7
0	1.54635106863166	0.807	0.205	0	ST8	Hba-a2	V5
0	1.54635106863166	0.807	0.205	0	ST8	Hba-a2	V7
0	1.37113679687473	0.761	0.21	0	ST8	Hbb-bt	V5
5.50899927256278e-82	0.531607300823156	0.999	0.982	8.86893792889883e-78	ST8	Cyp2f2	V3
5.50899927256278e-82	0.531607300823156	0.999	0.982	8.86893792889883e-78	ST8	Cyp2f2	V7
5.57503322744412e-64	0.611039694533236	0.977	0.895	8.9752459928623e-60	ST8	Sds	V2
5.57503322744412e-64	0.611039694533236	0.977	0.895	8.9752459928623e-60	ST8	Sds	V3
5.57503322744412e-64	0.611039694533236	0.977	0.895	8.9752459928623e-60	ST8	Sds	V7
5.23204166425811e-57	0.321069631737707	1	1	8.42306387528913e-53	ST8	Rida	V2
5.23204166425811e-57	0.321069631737707	1	1	8.42306387528913e-53	ST8	Rida	V3
4.58848822666263e-56	0.467552269411386	0.982	0.925	7.38700719610417e-52	ST8	Hal	V2
4.58848822666263e-56	0.467552269411386	0.982	0.925	7.38700719610417e-52	ST8	Hal	V3
4.58848822666263e-56	0.467552269411386	0.982	0.925	7.38700719610417e-52	ST8	Hal	V7
9.67436378856782e-48	0.414089807139056	0.992	0.927	1.55747582632153e-43	ST8	Gls2	V2
9.67436378856782e-48	0.414089807139056	0.992	0.927	1.55747582632153e-43	ST8	Gls2	V3
1.77732991250571e-47	0.379244013244471	0.999	0.968	2.86132342614294e-43	ST8	Hsd17b13	V3
1.26049112936742e-44	0.253034808303326	1	1	2.0292646691686e-40	ST8	Fbp1	V2
5.69451622171758e-43	0.42871092826669	0.88	0.741	9.16760166534314e-39	ST8	Etnppl	V2
5.69451622171758e-43	0.42871092826669	0.88	0.741	9.16760166534314e-39	ST8	Etnppl	V3
3.70264407870895e-41	0.324502811624499	1	1	5.96088670231354e-37	ST8	Ass1	V2
3.18141864585005e-39	0.330771267146459	0.961	0.889	5.121765877954e-35	ST8	Amdhd1	V2
3.18141864585005e-39	0.330771267146459	0.961	0.889	5.121765877954e-35	ST8	Amdhd1	V3
6.27364706291801e-39	0.462030651204064	0.893	0.781	1.00999444065917e-34	ST8	Hsd17b6	V2
6.27364706291801e-39	0.462030651204064	0.893	0.781	1.00999444065917e-34	ST8	Hsd17b6	V3
1.57872937555902e-35	0.381470133779745	0.936	0.833	2.54159642171246e-31	ST8	Gldc	V2
1.02144298679934e-32	0.340898306411257	0.827	0.711	1.64442106444826e-28	ST8	Cyp17a1	V2
2.60363353336131e-31	0.424355543746692	0.641	0.463	4.19158962535837e-27	ST8	Aldh1b1	V2
2.60363353336131e-31	0.424355543746692	0.641	0.463	4.19158962535837e-27	ST8	Aldh1b1	V7
3.96583093261633e-28	0.308483017563421	0.982	0.968	6.38459121841903e-24	ST8	Apoa4	V2
2.93244118640679e-22	0.447546440826876	0.94	0.851	4.72093706599629e-18	ST8	A1bg	V2
3.13836305754411e-20	0.29246156794409	0.999	0.984	5.05245068634026e-16	ST8	Cyp2a4	V2
7.52761706978475e-20	0.270148791396964	0.936	0.884	1.21187107206465e-15	ST8	Aqp8	V2
8.23242074810659e-17	0.348795408417937	0.7	0.6	1.32533741623768e-12	ST8	Sult2a1	V3
3.14781225422308e-21	0.27500557082797	0.895	0.607	5.06766294807374e-17	ST9	Txnip	V7
2.58687929731103e-19	0.267109541502216	0.92	0.637	4.16461698074102e-15	ST9	Aspg	V2
2.58687929731103e-19	0.267109541502216	0.92	0.637	4.16461698074102e-15	ST9	Aspg	V3
6.53793594774371e-19	0.251980736960778	0.821	0.551	1.05254230822726e-14	ST9	Arpc1b	V7
1.57869208373344e-13	0.252728109299545	0.988	0.9	2.54153638560246e-09	ST9	Nr1i3	V4
5.09518564421299e-11	0.364377104847396	0.984	0.929	8.20273936861849e-07	ST9	Upp2	8
1.35925002810712e-222	3.31723172928099	0.997	0.705	2.18825662024965e-218	ST10	Cxcl9	V7
4.41007937274507e-204	3.07983618640892	0.809	0.255	7.09978678218229e-200	ST10	Cxcl10	V7
4.31427917094434e-187	2.50513134230153	0.868	0.344	6.94555803730329e-183	ST10	Gbp2	V7
1.62173549991947e-136	1.94167159359952	1	0.872	2.61083198132035e-132	ST10	Saa3	V4
4.90793000560774e-136	1.73572367463159	0.785	0.318	7.9012765160279e-132	ST10	Icam1	V7
2.0941244880009e-124	1.80165887476471	0.989	0.9	3.37133101323266e-120	ST10	Lyz2	V7
8.6076019154502e-117	1.52656746739105	0.997	0.908	1.38573783236833e-112	ST10	Lcn2	V3
8.6076019154502e-117	1.52656746739105	0.997	0.908	1.38573783236833e-112	ST10	Lcn2	V4
1.50831487710839e-111	1.2842246508138	1	0.936	2.4282361206568e-107	ST10	Saa2	V3
2.00647398416103e-101	1.07992065612876	1	0.978	3.23022246710084e-97	ST10	Saa1	V3
2.00647398416103e-101	1.07992065612876	1	0.978	3.23022246710084e-97	ST10	Saa1	V4
2.00647398416103e-101	1.07992065612876	1	0.978	3.23022246710084e-97	ST10	Saa1	V7
3.44586173261769e-90	1.28050821361554	0.699	0.306	5.54749280334122e-86	ST10	Plac8	V5
3.44586173261769e-90	1.28050821361554	0.699	0.306	5.54749280334122e-86	ST10	Plac8	V7
3.04052819280132e-89	0.804794891755727	1	1	4.89494633759084e-85	ST10	Apcs	V7
7.00096130325784e-89	1.17179982150919	1	0.98	1.12708476021148e-84	ST10	Tmsb4x	V5
7.00096130325784e-89	1.17179982150919	1	0.98	1.12708476021148e-84	ST10	Tmsb4x	V7
7.00096130325784e-89	1.17179982150919	1	0.98	1.12708476021148e-84	ST10	Tmsb4x	V8
9.38651669811928e-85	1.19283454746628	0.997	0.935	1.51113532323022e-80	ST10	Orm2	V3
3.65339707838861e-81	1.11727643455359	0.704	0.328	5.88160395649783e-77	ST10	Cd52	V5
3.65339707838861e-81	1.11727643455359	0.704	0.328	5.88160395649783e-77	ST10	Cd52	V7
3.65339707838861e-81	1.11727643455359	0.704	0.328	5.88160395649783e-77	ST10	Cd52	V8
1.36229464315883e-79	0.682066602302425	1	1	2.1931581460214e-75	ST10	Actb	V7
1.38839777850574e-77	1.65004084777823	0.968	0.923	2.23518158361639e-73	ST10	Steap4	V7
8.28609206422651e-71	1.13556177152037	0.906	0.723	1.33397796141983e-66	ST10	Gbp7	V7
7.17578980014044e-68	1.07010186345438	1	0.98	1.15523039992461e-63	ST10	Mt2	V3
7.17578980014044e-68	1.07010186345438	1	0.98	1.15523039992461e-63	ST10	Mt2	V4
1.07772916703728e-66	0.672275762712735	0.546	0.211	1.73503618601332e-62	ST10	Serpina3g	V7
2.90206096443604e-59	0.945367309704881	0.925	0.756	4.67202794664558e-55	ST10	Mpeg1	V7
5.4134638452151e-59	0.495001342208444	1	1	8.71513544441179e-55	ST10	Hp	V3
5.4134638452151e-59	0.495001342208444	1	1	8.71513544441179e-55	ST10	Hp	V4
4.69112391524623e-57	0.531586801526171	1	1	7.55224039115491e-53	ST10	Lrg1	V3
4.69112391524623e-57	0.531586801526171	1	1	7.55224039115491e-53	ST10	Lrg1	V4
4.69112391524623e-57	0.531586801526171	1	1	7.55224039115491e-53	ST10	Lrg1	V7
3.19947155256761e-56	0.536642731011391	1	1	5.1508292524786e-52	ST10	Orm1	V3
3.19947155256761e-56	0.536642731011391	1	1	5.1508292524786e-52	ST10	Orm1	V7
6.54957290005248e-53	0.939063008328462	1	0.987	1.05441574117945e-48	ST10	Mt1	V3
6.54957290005248e-53	0.939063008328462	1	0.987	1.05441574117945e-48	ST10	Mt1	V4
4.78792957671775e-52	0.933554410673283	0.659	0.353	7.70808782555791e-48	ST10	Vim	V8
2.32337343326265e-51	1.13373885650584	0.626	0.328	3.74039889020954e-47	ST10	H2-Eb1	V7
2.32337343326265e-51	1.13373885650584	0.626	0.328	3.74039889020954e-47	ST10	H2-Eb1	V8
4.56246587918702e-51	0.802417048995141	0.976	0.909	7.34511381890319e-47	ST10	Stat1	V7
4.91923271665483e-51	1.13597538382872	0.661	0.367	7.91947275054261e-47	ST10	Serpina7	V7
3.85284538703543e-49	0.850162750389279	0.997	0.994	6.20269578858833e-45	ST10	Iigp1	V5
3.85284538703543e-49	0.850162750389279	0.997	0.994	6.20269578858833e-45	ST10	Iigp1	V7
1.3594252722782e-47	0.58152028317086	0.989	0.95	2.18853874584067e-43	ST10	Tapbp	V7
2.15277098116705e-47	1.00619970289278	0.667	0.371	3.46574600258083e-43	ST10	H2-Aa	V7
1.58871008302907e-46	0.341077409556591	1	1	2.55766436266851e-42	ST10	H2-K1	V7
2.09031279385518e-45	0.660370809205157	0.898	0.724	3.36519456682746e-41	ST10	Psmb8	V7
2.16244768415505e-45	0.371366969549998	1	1	3.48132452672121e-41	ST10	Fgl1	V7
5.34197072655276e-45	0.974351857280502	0.64	0.369	8.60003867267729e-41	ST10	H2-Ab1	V5
5.34197072655276e-45	0.974351857280502	0.64	0.369	8.60003867267729e-41	ST10	H2-Ab1	V7
5.34197072655276e-45	0.974351857280502	0.64	0.369	8.60003867267729e-41	ST10	H2-Ab1	V8
8.20507134336423e-45	0.658997596081637	0.954	0.79	1.32093443556821e-40	ST10	Marco	V3
8.20507134336423e-45	0.658997596081637	0.954	0.79	1.32093443556821e-40	ST10	Marco	V7
2.15909131824377e-44	0.500633200728973	1	0.998	3.47592111324064e-40	ST10	Serpina3n	V3
2.15909131824377e-44	0.500633200728973	1	0.998	3.47592111324064e-40	ST10	Serpina3n	V7
1.11448981394347e-43	0.600919676864775	0.524	0.244	1.7942171514676e-39	ST10	Sh3bgrl3	V8
5.910121642351e-43	0.767258055806785	0.962	0.904	9.51470483202088e-39	ST10	Igtp	V7
7.49383232438946e-41	0.700353410318493	0.699	0.432	1.20643206590346e-36	ST10	Tyrobp	V5
7.49383232438946e-41	0.700353410318493	0.699	0.432	1.20643206590346e-36	ST10	Tyrobp	V7
2.08872092223016e-38	0.588858521876443	0.895	0.73	3.36263181269833e-34	ST10	Psmb10	V7
1.29423717526102e-37	0.420842525486547	0.358	0.136	2.08359242845272e-33	ST10	Tmsb10	V5
1.29423717526102e-37	0.420842525486547	0.358	0.136	2.08359242845272e-33	ST10	Tmsb10	V7
2.53812791308552e-36	0.522538193529765	0.957	0.864	4.08613212727638e-32	ST10	H2-Q7	V10
3.56288489566819e-34	0.341616229104075	1	1	5.73588839353622e-30	ST10	Hpx	V3
3.56288489566819e-34	0.341616229104075	1	1	5.73588839353622e-30	ST10	Hpx	V4
3.56288489566819e-34	0.341616229104075	1	1	5.73588839353622e-30	ST10	Hpx	V7
2.41688592831413e-32	0.60102245938021	0.618	0.385	3.89094465599292e-28	ST10	Zyx	V8
7.54789781373205e-28	0.548925189780113	0.742	0.554	1.21513606903272e-23	ST10	Arpc1b	V7
3.30423091578914e-27	0.321476069257352	1	1	5.31948135132894e-23	ST10	Itih3	V3
1.52564300432192e-26	0.345478139950242	1	1	2.45613267265786e-22	ST10	Cfb	V7
1.19922135346468e-25	0.265626206494159	1	1	1.93062645694279e-21	ST10	Fgb	V7
2.7492908075334e-24	0.505444864987564	0.938	0.865	4.42608327104803e-20	ST10	Ccl9	V7
5.94283387481117e-24	0.473561427408334	0.503	0.298	9.5673682550585e-20	ST10	Rhob	V8
2.36893016043197e-23	0.346561487196285	0.997	0.99	3.81374066527943e-19	ST10	Saa4	V4
2.65176145302981e-23	0.399843886614326	0.527	0.308	4.26907076323269e-19	ST10	Zbp1	V7
4.15865562554334e-23	0.480369947657916	0.742	0.546	6.69501969156223e-19	ST10	Wfdc17	V5
3.26182315848703e-22	0.458326654763943	0.653	0.44	5.25120910284826e-18	ST10	Ifi27l2a	V5
3.26182315848703e-22	0.458326654763943	0.653	0.44	5.25120910284826e-18	ST10	Ifi27l2a	V8
4.19314741146462e-22	0.470252540933326	0.984	0.978	6.75054801771689e-18	ST10	Psap	V7
1.10536090644475e-20	0.412949089815638	0.61	0.416	1.77952052328541e-16	ST10	Col4a1	V8
4.03542770085479e-20	0.430146343702198	0.594	0.37	6.49663505560612e-16	ST10	Isg15	V5
4.03542770085479e-20	0.430146343702198	0.594	0.37	6.49663505560612e-16	ST10	Isg15	V6
1.33071454044817e-19	0.300563445223453	0.997	0.993	2.14231733866751e-15	ST10	Rps15a	V5
1.33071454044817e-19	0.300563445223453	0.997	0.993	2.14231733866751e-15	ST10	Rps15a	V8
1.64571651637439e-19	0.394335372213342	0.793	0.632	2.64943901971112e-15	ST10	Plbd1	V6
7.53934033933196e-19	0.282442630124131	0.427	0.237	1.21375840122905e-14	ST10	Ahnak	V8
2.27479050347555e-18	0.370572902638797	0.995	0.981	3.66218523154528e-14	ST10	H2-D1	V7
2.27479050347555e-18	0.370572902638797	0.995	0.981	3.66218523154528e-14	ST10	H2-D1	V10
8.72357270054834e-18	0.411202024673706	0.427	0.254	1.40440796906128e-13	ST10	Actg1	V8
5.89482340942779e-16	0.370855115911898	0.602	0.431	9.4900762068378e-12	ST10	Trafd1	V10
8.24698617794287e-16	0.444722090172714	0.774	0.614	1.32768230478702e-11	ST10	Ly6a	V5
1.33158209508161e-15	0.309484463366055	0.997	0.997	2.14371401487188e-11	ST10	Rps12	V5
1.33158209508161e-15	0.309484463366055	0.997	0.997	2.14371401487188e-11	ST10	Rps12	V8
1.78861399168023e-15	0.443126812321294	0.731	0.598	2.87948966520601e-11	ST10	Id3	V7
4.24254171422485e-14	0.294735300228083	0.823	0.667	6.83006790573059e-10	ST10	Irf7	V10
7.05810170725972e-14	0.297417454704177	0.954	0.901	1.13628379385174e-09	ST10	Psme1	V7
2.45941356270719e-12	0.258668053332141	0.992	0.979	3.9594098946023e-08	ST10	Rps13	V5
1.37993089833367e-11	0.279659888640259	0.457	0.3	2.22155075322737e-07	ST10	Fabp5	V2
1.37993089833367e-11	0.279659888640259	0.457	0.3	2.22155075322737e-07	ST10	Fabp5	V6
4.54775230159656e-11	0.284062748458561	0.957	0.927	7.3214264303403e-07	ST10	Rps27	V8
2.22459106473898e-07	0.270142281861663	0.788	0.719	0.00358136915512328	ST10	C1qb	V10
1.05895347392046e-06	0.271689944276606	0.398	0.301	0.0170480919766455	ST10	Oasl1	V10
1.96803774708384e-116	1.4024822469567	0.802	0.296	3.16834396903028e-112	ST11	Oasl1	V10
4.4252256138715e-100	1.3263588376159	0.832	0.368	7.12417071577172e-96	ST11	Isg15	V5
4.4252256138715e-100	1.3263588376159	0.832	0.368	7.12417071577172e-96	ST11	Isg15	V6
9.15902686732545e-72	0.775151566332885	1	0.994	1.47451173537072e-67	ST11	Iigp1	V5
9.15902686732545e-72	0.775151566332885	1	0.994	1.47451173537072e-67	ST11	Iigp1	V7
9.04001504601795e-71	0.824820137286126	0.99	0.909	1.45535202225843e-66	ST11	Stat1	V7
9.03954817627364e-56	0.854784437597374	0.98	0.955	1.45527686089829e-51	ST11	Igfbp1	V2
9.03954817627364e-56	0.854784437597374	0.98	0.955	1.45527686089829e-51	ST11	Igfbp1	V6
9.03954817627364e-56	0.854784437597374	0.98	0.955	1.45527686089829e-51	ST11	Igfbp1	V10
1.97660046989618e-51	0.802568147029286	0.904	0.733	3.18212909648586e-47	ST11	Csad	V1
2.02156561136058e-48	0.667790196207643	0.997	0.904	3.2545184777294e-44	ST11	Igtp	V7
6.0861186042302e-46	0.702449688460936	0.898	0.666	9.7980423409502e-42	ST11	Irf7	V10
6.40058789525625e-43	0.290679141679791	1	1	1.0304306452573e-38	ST11	Serpina3k	V2
2.38671134668738e-37	1.18236429326675	0.535	0.26	3.84236659703201e-33	ST11	Cxcl10	V7
7.24595337671285e-36	0.581812460179818	0.927	0.723	1.166526034117e-31	ST11	Gbp7	V7
1.92495887210135e-34	0.348594309117724	1	1	3.09899128819596e-30	ST11	Wfdc21	V3
1.92495887210135e-34	0.348594309117724	1	1	3.09899128819596e-30	ST11	Wfdc21	V7
6.0610381667005e-34	0.458301376283621	0.993	0.981	9.75766534457113e-30	ST11	H2-D1	V7
6.0610381667005e-34	0.458301376283621	0.993	0.981	9.75766534457113e-30	ST11	H2-D1	V10
1.15686723751346e-33	0.383990596527537	1	0.997	1.86244056567292e-29	ST11	Hmgcs1	V1
1.70170039106828e-31	0.527939832428121	1	0.972	2.73956745958082e-27	ST11	Ly6e	V8
8.26813249437415e-30	0.465828899082814	1	0.98	1.33108665026929e-25	ST11	Tmsb4x	V5
8.26813249437415e-30	0.465828899082814	1	0.98	1.33108665026929e-25	ST11	Tmsb4x	V7
8.26813249437415e-30	0.465828899082814	1	0.98	1.33108665026929e-25	ST11	Tmsb4x	V8
1.07356429602577e-28	0.507826304054229	0.97	0.884	1.72833116017189e-24	ST11	Aqp8	V2
6.60455136474641e-28	0.474393396004974	0.954	0.864	1.06326672421053e-23	ST11	H2-Q7	V10
3.37709749926679e-27	0.272596927245431	1	1	5.43678926406961e-23	ST11	Bhmt	V2
8.33138201698354e-26	0.552931766505556	0.795	0.614	1.34126919091418e-21	ST11	Ly6a	V5
2.29990442008133e-24	0.412489659769115	0.561	0.308	3.70261612588893e-20	ST11	Zbp1	V7
1.18649488403644e-23	0.435621783809864	0.686	0.431	1.91013811381027e-19	ST11	Trafd1	V10
2.72143423369889e-23	0.471228013278995	0.673	0.44	4.38123697283184e-19	ST11	Ifi27l2a	V5
2.72143423369889e-23	0.471228013278995	0.673	0.44	4.38123697283184e-19	ST11	Ifi27l2a	V8
2.27254993969915e-22	0.333669585474603	1	0.995	3.65857814792165e-18	ST11	Paqr9	V2
2.27254993969915e-22	0.333669585474603	1	0.995	3.65857814792165e-18	ST11	Paqr9	V6
1.82874277344328e-21	0.432877707240814	0.69	0.433	2.94409299096634e-17	ST11	Tyrobp	V5
1.82874277344328e-21	0.432877707240814	0.69	0.433	2.94409299096634e-17	ST11	Tyrobp	V7
1.42849996873761e-19	0.40782266619806	0.967	0.905	2.29974209967068e-15	ST11	Akr1c20	V4
1.44547991618103e-19	0.376742333405785	0.97	0.925	2.32707811705984e-15	ST11	Tor1aip2	V10
2.08642604387945e-18	0.358549368926374	0.983	0.918	3.35893728804152e-14	ST11	Atp2a2	V10
6.04800085009276e-18	0.384933844622953	0.518	0.31	9.73667656856433e-14	ST11	Plac8	V5
6.04800085009276e-18	0.384933844622953	0.518	0.31	9.73667656856433e-14	ST11	Plac8	V7
9.03257797971922e-18	0.260847270513657	0.997	0.993	1.454154728955e-13	ST11	Cyp2c37	V4
9.03257797971922e-18	0.260847270513657	0.997	0.993	1.454154728955e-13	ST11	Cyp2c37	V6
2.63168980324805e-17	0.408378195927251	0.822	0.719	4.23675741424903e-13	ST11	C1qb	V10
4.80187653140048e-16	0.361620364365454	0.931	0.849	7.73054102790163e-12	ST11	Ptma	V8
8.46894955912493e-16	0.277115842541479	1	0.978	1.36341618952352e-11	ST11	Khk	V2
2.82785959395557e-15	0.415994882134884	0.71	0.547	4.55257116030907e-11	ST11	Wfdc17	V5
6.6514716677489e-15	0.352929372537231	0.911	0.756	1.0708204237909e-10	ST11	Mpeg1	V7
3.28958350763144e-13	0.323146453011368	0.558	0.371	5.29590048893585e-09	ST11	H2-Ab1	V5
3.28958350763144e-13	0.323146453011368	0.558	0.371	5.29590048893585e-09	ST11	H2-Ab1	V7
3.28958350763144e-13	0.323146453011368	0.558	0.371	5.29590048893585e-09	ST11	H2-Ab1	V8
4.3155665232429e-13	0.300978295534644	0.508	0.331	6.94763054576875e-09	ST11	Cd52	V5
4.3155665232429e-13	0.300978295534644	0.508	0.331	6.94763054576875e-09	ST11	Cd52	V7
4.3155665232429e-13	0.300978295534644	0.508	0.331	6.94763054576875e-09	ST11	Cd52	V8
2.1521090071784e-12	0.290747207830423	0.564	0.373	3.4646802906565e-08	ST11	H2-Aa	V7
1.65433810679345e-08	0.254078687978926	0.894	0.829	0.000266331891812677	ST11	Ppia	V5
1.01556689946277e-07	0.314973980790816	0.472	0.35	0.00163496115144512	ST11	Gbp2	V7
4.25054572264875e-07	0.879523677332492	0.897	0.854	0.00684295355889223	ST12	A1bg	V2
1.69232483609069e-06	0.346539008084922	1	1	0.027244737536224	ST12	Fabp1	V1
1.69232483609069e-06	0.346539008084922	1	1	0.027244737536224	ST12	Fabp1	V6
2.30906161187175e-06	0.486913434013482	1	0.905	0.0371735828895233	ST12	Igtp	V7
