# Supplementary material for: Host-pathogen interactions in the Plasmodium-infected mouse liver at spatial and single-cell resolution
Source: Nat Commun. 2024 Aug 19;15:7105. doi: 10.1038/s41467-024-51418-2 (PMC11333755; doi:10.1038/s41467-024-51418-2)
Supplement: Supplementary file 9 — Source Data [file 41467_2024_51418_MOESM9_ESM.xlsx]

## Sheet: Figure 4b
Source data for Figure 4b, including a table of all cells and their cell-type annotation, as well as a table of the percentages of each cell type per infection condition.
table1: celltype annotations					table 2: percentages of cell type per infection condition
cell_name	orig.ident	annotation			Cell type	Condition	Proportion per sample (%)	Average proportion per condition (%)	SEM (+/-)	p-value
AAACCCAAGGCCATAG-1_1	sample12	Kupffer cells			B cells	12h infected	10235507	7784520333	2201445	2104266
AAACCCATCTGCATAG-1_1	sample12	Kupffer cells			B cells	24h infected	5975197
AAACGCTGTTGGCTAT-1_1	sample12	Kupffer cells			B cells	38h infected	7142857
AAAGAACAGGTTGGTG-1_1	sample12	T & NK cells			B cells	12h control	11187137	10508939	2275297
AAAGAACCAAGCTGCC-1_1	sample12	Kupffer cells			B cells	24h control	7971656
AAAGGGCCATTAGGAA-1_1	sample12	Kupffer cells			B cells	38h control	12368024
AAAGTGACAAGGTTGG-1_1	sample12	Kupffer cells			Kupffer cells	12h infected	55163043	5854083	4451489	55936667
AAAGTGATCGACATTG-1_1	sample12	T & NK cells			Kupffer cells	24h infected	63585118
AACAAAGCACATATGC-1_1	sample12	Kupffer cells			Kupffer cells	38h infected	56874329
AACAACCCATAGAGGC-1_1	sample12	Kupffer cells			Kupffer cells	12h control	43277455	54326205	10093883
AACACACAGCCTCTCT-1_1	sample12	Kupffer cells			Kupffer cells	24h control	63064659
AACACACTCCCAAGTA-1_1	sample12	Kupffer cells			Kupffer cells	38h control	56636501
AACAGGGCATCTAGAC-1_1	sample12	Kupffer cells			Monocytes & DCs	12h infected	12318841	9841002667	2161487	9206668
AACAGGGTCCTGTACC-1_1	sample12	Kupffer cells			Monocytes & DCs	24h infected	8342728
AACAGGGTCTGTCTCG-1_1	sample12	B cells			Monocytes & DCs	38h infected	8861439
AACCAACCATCGCTCT-1_1	sample12	Kupffer cells			Monocytes & DCs	12h control	8313377	5694578667	2418745
AACCACAGTGTGTTTG-1_1	sample12	Kupffer cells			Monocytes & DCs	24h control	5225864
AACCATGGTTGCAACT-1_1	sample12	T & NK cells			Monocytes & DCs	38h control	3544495
AACCCAAAGCGATTCT-1_1	sample12	T & NK cells			T & NK cells	12h infected	22282609	2383364667	2848769	29587669
AACCCAAAGTAACGTA-1_1	sample12	Kupffer cells			T & NK cells	24h infected	22096956
AACCCAACAGACCATT-1_1	sample12	Kupffer cells			T & NK cells	38h infected	27121375
AACCTGAGTGCGAGTA-1_1	sample12	Kupffer cells			T & NK cells	12h control	37222032	2947027767	6965211
AACCTGATCCTTATGT-1_1	sample12	Kupffer cells			T & NK cells	24h control	23737821
AACCTGATCTGGAAGG-1_1	sample12	Kupffer cells			T & NK cells	38h control	2745098
AACCTTTCACCTCGTT-1_1	sample12	T & NK cells
AACCTTTTCCTCTGCA-1_1	sample12	Kupffer cells
AACGAAACATAACAGA-1_1	sample12	Kupffer cells			Condition	B cells	Kuppfer cells	Monocytes & DCs	T & NK cells	Total immune cells per sample
AACGGGAGTTGCCTAA-1_1	sample12	Kupffer cells			12h infected	113	609	136	246	1104
AACGGGATCACACGAT-1_1	sample12	B cells			12h control	327	1265	243	1088	2923
AACTTCTAGAACGCGT-1_1	sample12	B cells			24h infected	53	564	74	196	887
AAGACAAGTATCAGCT-1_1	sample12	B cells			24h control	90	712	59	268	1129
AAGACTCAGTGCAACG-1_1	sample12	T & NK cells			38h infected	133	1059	165	505	1862
AAGACTCTCCGCGATG-1_1	sample12	Kupffer cells			38h control	164	751	47	364	1326
AAGCATCCACCTCTGT-1_1	sample12	Monocytes & DCs			Total	880	4960	724	2667	9231
AAGCATCGTCAGGTGA-1_1	sample12	T & NK cells
AAGCCATAGGTCTGGA-1_1	sample12	T & NK cells
AAGCCATAGGTTAAAC-1_1	sample12	Kupffer cells
AAGCGAGGTTGTGCCG-1_1	sample12	T & NK cells
AAGCGTTTCGACGCTG-1_1	sample12	Monocytes & DCs
AAGGTAAAGCGTGTTT-1_1	sample12	Monocytes & DCs
AAGTACCAGGTTCCGC-1_1	sample12	Kupffer cells
AAGTACCCAAGATGGC-1_1	sample12	B cells
AAGTACCCAATGCAGG-1_1	sample12	Kupffer cells
AAGTCGTTCATGAGGG-1_1	sample12	Kupffer cells
AAGTTCGGTCACTGAT-1_1	sample12	Kupffer cells
AATCACGCACTACGGC-1_1	sample12	Kupffer cells
AATCGTGCAGGCATGA-1_1	sample12	T & NK cells
AATGACCTCTTGGTGA-1_1	sample12	Monocytes & DCs
AATGGAAAGACCAGCA-1_1	sample12	Kupffer cells
AATGGAAGTTGTAAAG-1_1	sample12	T & NK cells
AATGGCTGTAGCTGAG-1_1	sample12	Kupffer cells
AATGGCTTCTTGGATG-1_1	sample12	Kupffer cells
AATTTCCGTCTGCGCA-1_1	sample12	Kupffer cells
ACAACCAGTTCCCAAA-1_1	sample12	Kupffer cells
ACAACCATCACAAGGG-1_1	sample12	Kupffer cells
ACAAGCTCACATTGTG-1_1	sample12	B cells
ACAAGCTCAGGATCTT-1_1	sample12	T & NK cells
ACACCAACAGAGGCAT-1_1	sample12	Kupffer cells
ACACCAAGTCGGCACT-1_1	sample12	T & NK cells
ACACCAAGTCTGTGCG-1_1	sample12	T & NK cells
ACACGCGAGTTCGGTT-1_1	sample12	Kupffer cells
ACACGCGGTCGTATGT-1_1	sample12	Kupffer cells
ACACGCGGTGTTCAGT-1_1	sample12	T & NK cells
ACACTGACATCTCATT-1_1	sample12	Kupffer cells
ACACTGAGTACCAATC-1_1	sample12	T & NK cells
ACAGAAAAGACATCCT-1_1	sample12	B cells
ACAGAAAAGCCTATTG-1_1	sample12	Kupffer cells
ACAGAAACAGAAATCA-1_1	sample12	T & NK cells
ACAGCCGCATACATCG-1_1	sample12	T & NK cells
ACAGCCGGTACATTGC-1_1	sample12	T & NK cells
ACAGCCGGTCGATTCA-1_1	sample12	B cells
ACAGCCGTCTTACCGC-1_1	sample12	T & NK cells
ACAGGGAAGGGAGGCA-1_1	sample12	T & NK cells
ACATCCCGTTGGACCC-1_1	sample12	Kupffer cells
ACATCCCTCTCCTGCA-1_1	sample12	Kupffer cells
ACATTTCAGACATCCT-1_1	sample12	T & NK cells
ACATTTCCAGGAGACT-1_1	sample12	Monocytes & DCs
ACCAAACGTGCCTTCT-1_1	sample12	Kupffer cells
ACCAACATCACTTCTA-1_1	sample12	Monocytes & DCs
ACCCAAACAAGTAGTA-1_1	sample12	Monocytes & DCs
ACCCTCACACGCGCTA-1_1	sample12	Monocytes & DCs
ACCCTCAGTCTCAGGC-1_1	sample12	T & NK cells
ACCCTTGTCTGAATCG-1_1	sample12	T & NK cells
ACCGTTCCACTTGAGT-1_1	sample12	Kupffer cells
ACCTGAAGTAGTCGTT-1_1	sample12	Kupffer cells
ACGATGTGTGTGAGCA-1_1	sample12	Kupffer cells
ACGATGTTCCGTTGAA-1_1	sample12	Kupffer cells
ACGCACGAGTTGGGAC-1_1	sample12	Kupffer cells
ACGCACGCAAATGATG-1_1	sample12	T & NK cells
ACGCACGCACCTCTAC-1_1	sample12	Kupffer cells
ACGCACGCATTGACTG-1_1	sample12	T & NK cells
ACGGAAGCATTCACAG-1_1	sample12	Kupffer cells
ACGGAAGTCGCAAGAG-1_1	sample12	Kupffer cells
ACGGTCGCATGCTGCG-1_1	sample12	Kupffer cells
ACGGTCGTCTGAGGCC-1_1	sample12	T & NK cells
ACGGTTACAACTTGGT-1_1	sample12	Kupffer cells
ACGTAACAGCATTGAA-1_1	sample12	Monocytes & DCs
ACGTAACAGTTAGTAG-1_1	sample12	T & NK cells
ACGTAACCAAATGATG-1_1	sample12	B cells
ACGTAACCAAGGATGC-1_1	sample12	Monocytes & DCs
ACGTAACGTACAGTTC-1_1	sample12	B cells
ACGTACAAGAAGAGCA-1_1	sample12	T & NK cells
ACGTACAAGAGAGGTA-1_1	sample12	Kupffer cells
ACGTACACATACACCA-1_1	sample12	Kupffer cells
ACGTACACATTCTCCG-1_1	sample12	T & NK cells
ACGTAGTAGGGCCTCT-1_1	sample12	T & NK cells
ACGTAGTCAAATGGAT-1_1	sample12	B cells
ACGTAGTCATATGAAG-1_1	sample12	Monocytes & DCs
ACGTAGTGTGAATTGA-1_1	sample12	T & NK cells
ACGTAGTTCCTACTGC-1_1	sample12	T & NK cells
ACGTCCTGTTTCACAG-1_1	sample12	Kupffer cells
ACGTCCTTCAGTGATC-1_1	sample12	Kupffer cells
ACGTTCCAGAGCTTTC-1_1	sample12	Monocytes & DCs
ACGTTCCCACGCCACA-1_1	sample12	T & NK cells
ACGTTCCGTCAGTCGC-1_1	sample12	Monocytes & DCs
ACTATGGGTCGAGTTT-1_1	sample12	Kupffer cells
ACTATTCCAGAAGCTG-1_1	sample12	T & NK cells
ACTCCCAAGGGAGGTG-1_1	sample12	Kupffer cells
ACTCTCGAGCTTCATG-1_1	sample12	Kupffer cells
ACTCTCGAGTAAATGC-1_1	sample12	B cells
ACTCTCGCATACCACA-1_1	sample12	Kupffer cells
ACTGATGCAGGAACCA-1_1	sample12	Monocytes & DCs
ACTGATGTCTCAGTCC-1_1	sample12	T & NK cells
ACTGCAACACGCTGCA-1_1	sample12	B cells
ACTGCAACATTGTACG-1_1	sample12	Kupffer cells
ACTGTCCCATGCGGTC-1_1	sample12	Kupffer cells
ACTGTCCTCGGTGTAT-1_1	sample12	Kupffer cells
ACTTAGGCATCGAACT-1_1	sample12	T & NK cells
ACTTAGGGTCCGGCAT-1_1	sample12	Monocytes & DCs
ACTTATCTCAAAGCCT-1_1	sample12	T & NK cells
ACTTATCTCTTTGCAT-1_1	sample12	T & NK cells
ACTTTCACACCAGCTG-1_1	sample12	Kupffer cells
ACTTTCAGTGTGCTTA-1_1	sample12	Kupffer cells
ACTTTGTCAAGGCAAC-1_1	sample12	Kupffer cells
ACTTTGTCATCCTCAC-1_1	sample12	Monocytes & DCs
AGAAGCGAGGCTCACC-1_1	sample12	Kupffer cells
AGAAGCGCAAGGCCTC-1_1	sample12	Kupffer cells
AGAAGCGCACCCTTGT-1_1	sample12	Kupffer cells
AGAAGTAAGGGTTAGC-1_1	sample12	Kupffer cells
AGAAGTAGTCGTCATA-1_1	sample12	Kupffer cells
AGAAGTATCACGGGAA-1_1	sample12	T & NK cells
AGACACTAGGAGACCT-1_1	sample12	Kupffer cells
AGACAGGCACATGTTG-1_1	sample12	Kupffer cells
AGACAGGCAGTCAGCC-1_1	sample12	Kupffer cells
AGACAGGTCATTTGTC-1_1	sample12	Kupffer cells
AGACCATAGATGCAGC-1_1	sample12	Kupffer cells
AGACCATAGCCTATCA-1_1	sample12	Kupffer cells
AGAGAATGTCACTCGG-1_1	sample12	Kupffer cells
AGAGCAGCAGACGGAT-1_1	sample12	Monocytes & DCs
AGATCCATCGGCCCAA-1_1	sample12	T & NK cells
AGATCGTCAGGCAATG-1_1	sample12	Kupffer cells
AGATGAATCGCTGCGA-1_1	sample12	Kupffer cells
AGATGCTTCCTGATAG-1_1	sample12	Kupffer cells
AGCATCAAGTAAACAC-1_1	sample12	T & NK cells
AGCATCAGTGTTCATG-1_1	sample12	Kupffer cells
AGCGATTAGGACGCAT-1_1	sample12	B cells
AGCGATTTCTTGTTAC-1_1	sample12	Kupffer cells
AGCGCCACAAGCACAG-1_1	sample12	Monocytes & DCs
AGCGCTGCAAGTCCAT-1_1	sample12	T & NK cells
AGCGCTGTCATGCCGG-1_1	sample12	Kupffer cells
AGCGCTGTCGTCTACC-1_1	sample12	T & NK cells
AGCGTATTCCTGGGAC-1_1	sample12	T & NK cells
AGCTACAAGTCGAAGC-1_1	sample12	T & NK cells
AGCTACACACCCTGAG-1_1	sample12	Monocytes & DCs
AGCTACATCATTCCTA-1_1	sample12	B cells
AGCTTCCAGAAACACT-1_1	sample12	B cells
AGCTTCCAGGATACCG-1_1	sample12	Kupffer cells
AGGAAATAGGATTACA-1_1	sample12	Kupffer cells
AGGAAATAGTCGCTAT-1_1	sample12	Kupffer cells
AGGAATACATGGAAGC-1_1	sample12	T & NK cells
AGGAATAGTTCTCTCG-1_1	sample12	Kupffer cells
AGGAATATCACGGTCG-1_1	sample12	Kupffer cells
AGGAATATCGTTGTTT-1_1	sample12	Kupffer cells
AGGACTTGTTTAGACC-1_1	sample12	T & NK cells
AGGAGGTTCATGAGAA-1_1	sample12	Kupffer cells
AGGATCTTCCGTTTCG-1_1	sample12	Kupffer cells
AGGATCTTCTGCCTGT-1_1	sample12	Kupffer cells
AGGCATTCAATAGAGT-1_1	sample12	Kupffer cells
AGGCCACCAGTTCCAA-1_1	sample12	Kupffer cells
AGGCCACTCTTAGTTC-1_1	sample12	Monocytes & DCs
AGGGAGTTCTTGGTGA-1_1	sample12	T & NK cells
AGGGCCTGTGCGAGTA-1_1	sample12	Monocytes & DCs
AGGGCTCTCAAGAAAC-1_1	sample12	T & NK cells
AGGGCTCTCATCCCGT-1_1	sample12	Kupffer cells
AGGGTCCAGTTTCAGC-1_1	sample12	Monocytes & DCs
AGGGTCCGTCCGAAAG-1_1	sample12	Kupffer cells
AGGGTGACACCAATTG-1_1	sample12	Kupffer cells
AGGTCATGTCGATTCA-1_1	sample12	Kupffer cells
AGGTGTTAGGGCAACT-1_1	sample12	Kupffer cells
AGGTTACCAAGAGTTA-1_1	sample12	B cells
AGGTTGTAGGGTCAAC-1_1	sample12	Kupffer cells
AGGTTGTAGGTCGAGT-1_1	sample12	Monocytes & DCs
AGGTTGTAGTACTGTC-1_1	sample12	Kupffer cells
AGTACCATCAACACCA-1_1	sample12	Kupffer cells
AGTACCATCCTGTTAT-1_1	sample12	Kupffer cells
AGTACTGAGTCTCCTC-1_1	sample12	Kupffer cells
AGTACTGCAACTCCAA-1_1	sample12	T & NK cells
AGTACTGTCTGAGGCC-1_1	sample12	T & NK cells
AGTAGCTCAGACCAAG-1_1	sample12	T & NK cells
AGTAGTCGTTGCTAGT-1_1	sample12	Kupffer cells
AGTCTCCCAACTGCTA-1_1	sample12	Kupffer cells
AGTGACTCAACTCATG-1_1	sample12	Kupffer cells
AGTGATCAGTATAGGT-1_1	sample12	Kupffer cells
AGTGCCGAGTGTTGAA-1_1	sample12	T & NK cells
AGTGCCGGTACGATCT-1_1	sample12	T & NK cells
AGTGTTGTCTCAATCT-1_1	sample12	Kupffer cells
ATACCGAGTACTGTTG-1_1	sample12	B cells
ATACCTTCATTAAGCC-1_1	sample12	T & NK cells
ATACCTTTCCTGTAGA-1_1	sample12	B cells
ATACTTCCATAGAAAC-1_1	sample12	Monocytes & DCs
ATAGACCCAACCAATC-1_1	sample12	Kupffer cells
ATAGAGATCATTGCCC-1_1	sample12	Kupffer cells
ATAGGCTTCTTTGCTA-1_1	sample12	Kupffer cells
ATATCCTGTCGAAACG-1_1	sample12	B cells
ATATCCTTCTCTGACC-1_1	sample12	Kupffer cells
ATCACAGAGATCGCTT-1_1	sample12	Kupffer cells
ATCACAGTCCGGCAGT-1_1	sample12	Kupffer cells
ATCACTTCAGAACTCT-1_1	sample12	Kupffer cells
ATCACTTGTACCTATG-1_1	sample12	T & NK cells
ATCACTTTCGTGGCTG-1_1	sample12	Kupffer cells
ATCATTCCAATACAGA-1_1	sample12	Kupffer cells
ATCCACCCAACGGCCT-1_1	sample12	Kupffer cells
ATCCACCTCTCTCTAA-1_1	sample12	T & NK cells
ATCCATTAGGGTGAAA-1_1	sample12	Monocytes & DCs
ATCCATTCACGTAGAG-1_1	sample12	Kupffer cells
ATCCATTGTAGCTGAG-1_1	sample12	Kupffer cells
ATCCATTTCGGCATTA-1_1	sample12	T & NK cells
ATCCCTGGTTTGTTCT-1_1	sample12	Monocytes & DCs
ATCCGTCCACAAGGTG-1_1	sample12	T & NK cells
ATCGATGCAAATAGCA-1_1	sample12	Kupffer cells
ATCGATGCAGTAGATA-1_1	sample12	B cells
ATCGATGTCGCCTCTA-1_1	sample12	T & NK cells
ATCGCCTTCAGCGGAA-1_1	sample12	Kupffer cells
ATCGGATGTCGAGCTC-1_1	sample12	T & NK cells
ATCGGATTCTGCGTCT-1_1	sample12	Monocytes & DCs
ATCGGATTCTTCACGC-1_1	sample12	T & NK cells
ATCGGCGGTCAGGAGT-1_1	sample12	Kupffer cells
ATCGTAGCAAGCAGGT-1_1	sample12	Monocytes & DCs
ATCGTGAAGTCTGCAT-1_1	sample12	Kupffer cells
ATCGTGACACGTCGGT-1_1	sample12	Kupffer cells
ATGAAAGAGCATCCTA-1_1	sample12	Kupffer cells
ATGACCACAGTCGCTG-1_1	sample12	Kupffer cells
ATGAGGGAGAGCAACC-1_1	sample12	B cells
ATGAGTCAGCGACATG-1_1	sample12	Kupffer cells
ATGCCTCGTGAGGATC-1_1	sample12	Kupffer cells
ATGCGATCAGCCATTA-1_1	sample12	Kupffer cells
ATGCGATTCTTGGCTC-1_1	sample12	Kupffer cells
ATGGAGGAGTGCACCC-1_1	sample12	Kupffer cells
ATGGAGGCAAATGATG-1_1	sample12	Kupffer cells
ATGGAGGCATTGCTTT-1_1	sample12	Monocytes & DCs
ATGGAGGTCCATTTAC-1_1	sample12	Monocytes & DCs
ATGGATCTCCCGAAAT-1_1	sample12	T & NK cells
ATGGGAGAGTGATTCC-1_1	sample12	Kupffer cells
ATGGGAGCACATAGCT-1_1	sample12	Kupffer cells
ATGGGTTCACCTGTCT-1_1	sample12	Kupffer cells
ATGTCCCGTACAACGG-1_1	sample12	Monocytes & DCs
ATGTCTTAGATCGCTT-1_1	sample12	T & NK cells
ATGTCTTAGTCATGCT-1_1	sample12	Kupffer cells
ATGTCTTGTCGTCTCT-1_1	sample12	Kupffer cells
ATGTCTTTCCAAATGC-1_1	sample12	Kupffer cells
ATTACTCAGTAGGTTA-1_1	sample12	Kupffer cells
ATTACTCGTATGCGGA-1_1	sample12	Kupffer cells
ATTATCCTCTGCGGAC-1_1	sample12	Kupffer cells
ATTCACTTCAAATGCC-1_1	sample12	T & NK cells
ATTCAGGCACCAGGTC-1_1	sample12	Kupffer cells
ATTCATCAGACATCCT-1_1	sample12	Kupffer cells
ATTCATCTCCCGAATA-1_1	sample12	Monocytes & DCs
ATTCCATTCCGTCAAA-1_1	sample12	B cells
ATTCCATTCTGCCTGT-1_1	sample12	Kupffer cells
ATTCCCGCAAAGGCAC-1_1	sample12	Monocytes & DCs
ATTCCTACAATGAAAC-1_1	sample12	T & NK cells
ATTCTACCAACGCATT-1_1	sample12	Monocytes & DCs
ATTCTTGGTAATGCGG-1_1	sample12	Monocytes & DCs
ATTCTTGTCAGCTTGA-1_1	sample12	B cells
ATTCTTGTCGAAGTGG-1_1	sample12	B cells
ATTTACCAGACAGCTG-1_1	sample12	T & NK cells
ATTTACCGTAGATCGG-1_1	sample12	Kupffer cells
ATTTCACTCATGAGTC-1_1	sample12	Kupffer cells
ATTTCACTCCAGTACA-1_1	sample12	T & NK cells
ATTTCACTCCGTAATG-1_1	sample12	Kupffer cells
ATTTCACTCCTGGTCT-1_1	sample12	B cells
ATTTCTGGTAGATCGG-1_1	sample12	Monocytes & DCs
CAAAGAAAGTGCTCGC-1_1	sample12	Kupffer cells
CAACAGTGTCTTCGAA-1_1	sample12	Kupffer cells
CAACCTCCAACAGAGC-1_1	sample12	Kupffer cells
CAACCTCTCCAATCCC-1_1	sample12	Kupffer cells
CAACGGCGTTATGTCG-1_1	sample12	Kupffer cells
CAAGAGGCAATCCTAG-1_1	sample12	T & NK cells
CAAGGGACAACGATCT-1_1	sample12	T & NK cells
CAATACGAGGGTCTTT-1_1	sample12	T & NK cells
CAATGACTCCAGGACC-1_1	sample12	T & NK cells
CAATTTCTCGCTATTT-1_1	sample12	Monocytes & DCs
CACAACAGTACTCGCG-1_1	sample12	Kupffer cells
CACAACAGTCACAATC-1_1	sample12	Kupffer cells
CACAACAGTCTCGCGA-1_1	sample12	B cells
CACACAAAGCCTCTCT-1_1	sample12	Kupffer cells
CACCAAAAGTGGAATT-1_1	sample12	Kupffer cells
CACCAAACATGCCGGT-1_1	sample12	Kupffer cells
CACCAAAGTCCAATCA-1_1	sample12	Kupffer cells
CACCGTTGTGCCTATA-1_1	sample12	B cells
CACGAATCAAACCACT-1_1	sample12	Monocytes & DCs
CACGTGGCAAGCCCAC-1_1	sample12	T & NK cells
CACGTGGCAATACCTG-1_1	sample12	Kupffer cells
CACGTGGGTCATCCCT-1_1	sample12	Monocytes & DCs
CACGTGGGTGGTTCTA-1_1	sample12	Kupffer cells
CACTGGGAGACCATAA-1_1	sample12	Kupffer cells
CACTGGGCACTGATTG-1_1	sample12	Kupffer cells
CACTGGGCAGCCGTCA-1_1	sample12	Kupffer cells
CACTGTCCATGGCCCA-1_1	sample12	Kupffer cells
CACTGTCGTTTCGATG-1_1	sample12	Kupffer cells
CAGAGCCAGGGATGTC-1_1	sample12	Kupffer cells
CAGATACAGCGGCTCT-1_1	sample12	T & NK cells
CAGATACCAAGGATGC-1_1	sample12	Kupffer cells
CAGATCAAGCGGGTAT-1_1	sample12	B cells
CAGATCACAGACCCGT-1_1	sample12	Kupffer cells
CAGCACGCATGGCGCT-1_1	sample12	Monocytes & DCs
CAGCACGTCTACACAG-1_1	sample12	T & NK cells
CAGCACGTCTGCGGCA-1_1	sample12	Monocytes & DCs
CAGCAGCAGGTGATAT-1_1	sample12	Kupffer cells
CAGCGTGTCGCGCCAA-1_1	sample12	T & NK cells
CAGGCCAAGAGCTGCA-1_1	sample12	Kupffer cells
CAGGTATGTCTCCTGT-1_1	sample12	Kupffer cells
CAGTGCGAGATGATTG-1_1	sample12	T & NK cells
CAGTGCGGTACGCTTA-1_1	sample12	T & NK cells
CAGTGCGGTTCTCTAT-1_1	sample12	T & NK cells
CAGTTAGAGCCGAATG-1_1	sample12	Monocytes & DCs
CATAAGCTCGCGAAGA-1_1	sample12	Kupffer cells
CATACAGAGGCATGGT-1_1	sample12	B cells
CATACCCAGTCGCCCA-1_1	sample12	Kupffer cells
CATACTTCAGGTTCCG-1_1	sample12	T & NK cells
CATACTTGTCTAACTG-1_1	sample12	T & NK cells
CATAGACCACCAGCCA-1_1	sample12	Kupffer cells
CATCCCACACACTTAG-1_1	sample12	Kupffer cells
CATCCCACACTATCCC-1_1	sample12	B cells
CATCCCATCAAAGGAT-1_1	sample12	B cells
CATCGCTAGACCATAA-1_1	sample12	Kupffer cells
CATCGGGAGTGATAGT-1_1	sample12	Kupffer cells
CATCGGGCAATTTCGG-1_1	sample12	Monocytes & DCs
CATGAGTTCATACGGT-1_1	sample12	Kupffer cells
CATGCCTCAACCGACC-1_1	sample12	Kupffer cells
CATGCCTCACAGTCGC-1_1	sample12	T & NK cells
CATGCCTCAGATAAAC-1_1	sample12	T & NK cells
CATGCCTGTATCAGCT-1_1	sample12	Kupffer cells
CATGCGGAGGCATGCA-1_1	sample12	T & NK cells
CATGGATAGAAGCCAC-1_1	sample12	Monocytes & DCs
CATGGATTCGATACTG-1_1	sample12	Kupffer cells
CATTCCGGTATGCAAA-1_1	sample12	T & NK cells
CATTCCGGTTCCACGG-1_1	sample12	Kupffer cells
CATTCCGTCTTTCTAG-1_1	sample12	B cells
CATTCTATCATTACTC-1_1	sample12	Kupffer cells
CATTGCCAGAGATCGC-1_1	sample12	Monocytes & DCs
CATTGCCCATACCATG-1_1	sample12	B cells
CCAATGAAGCGACTTT-1_1	sample12	Kupffer cells
CCAATTTGTCCCGCAA-1_1	sample12	Kupffer cells
CCAATTTGTCGGTACC-1_1	sample12	T & NK cells
CCAATTTTCGTTACCC-1_1	sample12	Kupffer cells
CCACACTCAGTCAGTT-1_1	sample12	Kupffer cells
CCACACTGTCCCACGA-1_1	sample12	T & NK cells
CCACCATAGTTTCGAC-1_1	sample12	T & NK cells
CCACGAGCAAAGTATG-1_1	sample12	Kupffer cells
CCACGTTTCCCGAGGT-1_1	sample12	Kupffer cells
CCATAAGAGAGTGTGC-1_1	sample12	Kupffer cells
CCATAAGTCAGGCGAA-1_1	sample12	Kupffer cells
CCATCACAGACCACGA-1_1	sample12	Kupffer cells
CCATCACCAAGTGGAC-1_1	sample12	Kupffer cells
CCCAACTAGTGCAGCA-1_1	sample12	Kupffer cells
CCCAACTGTCCGGCAT-1_1	sample12	Kupffer cells
CCCAACTGTGGGACAT-1_1	sample12	Kupffer cells
CCCATTGAGGCCGCTT-1_1	sample12	Monocytes & DCs
CCCATTGTCTTTGATC-1_1	sample12	B cells
CCCGAAGGTAACCCTA-1_1	sample12	Kupffer cells
CCCGGAATCACGAGGA-1_1	sample12	B cells
CCCGGAATCTACTGAG-1_1	sample12	Kupffer cells
CCCTCAAAGACTCTAC-1_1	sample12	Kupffer cells
CCCTGATTCTATCGCC-1_1	sample12	Kupffer cells
CCGATCTAGACTACGG-1_1	sample12	Kupffer cells
CCGATGGCATGTCGTA-1_1	sample12	B cells
CCGGACATCCATCACC-1_1	sample12	Kupffer cells
CCGGGTATCGATGGAG-1_1	sample12	Kupffer cells
CCGGTGAAGCCTGTCG-1_1	sample12	Monocytes & DCs
CCGGTGAAGGTTCCAT-1_1	sample12	Monocytes & DCs
CCGTAGGGTTCCCACT-1_1	sample12	Kupffer cells
CCGTAGGTCCCTAGGG-1_1	sample12	Kupffer cells
CCGTGAGTCGCCGAGT-1_1	sample12	Kupffer cells
CCGTTCATCACGTCCT-1_1	sample12	Kupffer cells
CCGTTCATCAGTGTCA-1_1	sample12	Kupffer cells
CCTAACCTCATTGTTC-1_1	sample12	Kupffer cells
CCTAAGAGTTGTATGC-1_1	sample12	Monocytes & DCs
CCTATCGAGTTCCTGA-1_1	sample12	T & NK cells
CCTCAGTCACATCCCT-1_1	sample12	T & NK cells
CCTCATGTCCAAAGGG-1_1	sample12	Monocytes & DCs
CCTCCAAGTAACATGA-1_1	sample12	T & NK cells
CCTCTAGCACAGTGAG-1_1	sample12	T & NK cells
CCTCTAGGTTACACAC-1_1	sample12	T & NK cells
CCTGCATTCTGTACAG-1_1	sample12	Kupffer cells
CCTGTTGCAATCAAGA-1_1	sample12	T & NK cells
CCTGTTGTCGAACACT-1_1	sample12	B cells
CCTTCAGGTGATAGAT-1_1	sample12	Kupffer cells
CCTTGTGCAGAACGCA-1_1	sample12	B cells
CCTTTGGTCGTTCGCT-1_1	sample12	Kupffer cells
CCTTTGGTCTGTGTGA-1_1	sample12	Kupffer cells
CGAAGGAGTCGACTTA-1_1	sample12	Kupffer cells
CGAAGTTCATACGCAT-1_1	sample12	Kupffer cells
CGAATTGTCTGTTCAT-1_1	sample12	Kupffer cells
CGAGAAGCACGAGGTA-1_1	sample12	Monocytes & DCs
CGAGAAGCAGAGGAAA-1_1	sample12	Kupffer cells
CGAGGCTGTGTTGATC-1_1	sample12	B cells
CGAGTGCCACTACGGC-1_1	sample12	Kupffer cells
CGAGTGCTCAGTGTTG-1_1	sample12	Kupffer cells
CGCAGGTCATAGAATG-1_1	sample12	Kupffer cells
CGCAGGTGTAAGGCCA-1_1	sample12	Kupffer cells
CGCAGGTTCACCGGTG-1_1	sample12	T & NK cells
CGCAGGTTCATCTATC-1_1	sample12	Kupffer cells
CGCATAAGTCTGCAAT-1_1	sample12	Kupffer cells
CGCCAGAAGGACGGAG-1_1	sample12	Kupffer cells
CGCCAGAGTTTCTATC-1_1	sample12	Kupffer cells
CGCCAGATCGACGCTG-1_1	sample12	Kupffer cells
CGCCATTGTATGAGAT-1_1	sample12	B cells
CGCGTGAGTAGCGTAG-1_1	sample12	T & NK cells
CGCGTGATCGACCAAT-1_1	sample12	Kupffer cells
CGGAACCCATATAGCC-1_1	sample12	T & NK cells
CGGACACGTCCTTAAG-1_1	sample12	B cells
CGGCAGTCATAGATGA-1_1	sample12	Kupffer cells
CGGGCATGTAGCGTTT-1_1	sample12	T & NK cells
CGGGCATGTTGGTGTT-1_1	sample12	Kupffer cells
CGGGTCATCCGATGCG-1_1	sample12	Kupffer cells
CGGGTGTAGCATGATA-1_1	sample12	B cells
CGGGTGTCACAAATCC-1_1	sample12	Kupffer cells
CGGGTGTGTGTTGATC-1_1	sample12	Kupffer cells
CGTAATGGTCTTTCAT-1_1	sample12	B cells
CGTAGTACATCTCATT-1_1	sample12	Kupffer cells
CGTCAAACACCAGTTA-1_1	sample12	B cells
CGTCAAACAGATCCAT-1_1	sample12	B cells
CGTCCATAGTGGGAAA-1_1	sample12	Monocytes & DCs
CGTCCATCAGGACATG-1_1	sample12	Kupffer cells
CGTCCATGTTCCAAAC-1_1	sample12	Kupffer cells
CGTCCATTCGTCAACA-1_1	sample12	Kupffer cells
CGTGAATAGCTCATAC-1_1	sample12	Kupffer cells
CGTGAATCAGGTCAAG-1_1	sample12	Kupffer cells
CGTGATACATGCACTA-1_1	sample12	Kupffer cells
CGTGATAGTTAAGGGC-1_1	sample12	T & NK cells
CGTGCTTTCCATACAG-1_1	sample12	Kupffer cells
CGTTAGAAGTGGGAAA-1_1	sample12	Kupffer cells
CGTTAGATCAGACAAA-1_1	sample12	Kupffer cells
CGTTAGATCCAGTTCC-1_1	sample12	Kupffer cells
CGTTCTGAGACGCAGT-1_1	sample12	Kupffer cells
CGTTCTGGTGGGACAT-1_1	sample12	Kupffer cells
CGTTCTGTCCGGCTTT-1_1	sample12	Kupffer cells
CTAACCCGTAAGCTCT-1_1	sample12	Kupffer cells
CTAACTTTCCCGAGAC-1_1	sample12	Kupffer cells
CTAAGTGAGCCTTGAT-1_1	sample12	B cells
CTAAGTGTCGCAAGAG-1_1	sample12	T & NK cells
CTACAGATCCGTATGA-1_1	sample12	Kupffer cells
CTACATTCACAGAGCA-1_1	sample12	T & NK cells
CTACATTTCTTCCCAG-1_1	sample12	Kupffer cells
CTACCTGGTTTATGCG-1_1	sample12	Monocytes & DCs
CTACGGGTCGCAATTG-1_1	sample12	B cells
CTACTATCAACTGGTT-1_1	sample12	Monocytes & DCs
CTACTATCATGCCGCA-1_1	sample12	B cells
CTACTATGTTCAGCGC-1_1	sample12	Kupffer cells
CTAGACAGTCTCTCAC-1_1	sample12	Kupffer cells
CTATCCGAGCAAGGAA-1_1	sample12	B cells
CTATCCGAGCTGTGCC-1_1	sample12	T & NK cells
CTATCCGCAACCACAT-1_1	sample12	Monocytes & DCs
CTATCCGCAGAACATA-1_1	sample12	Kupffer cells
CTATCCGGTACACGTT-1_1	sample12	B cells
CTATCCGGTTCCAAAC-1_1	sample12	Kupffer cells
CTATCTAAGTAGGCCA-1_1	sample12	Kupffer cells
CTCAACCGTTTAAGGA-1_1	sample12	Kupffer cells
CTCAAGAAGTTGAATG-1_1	sample12	Kupffer cells
CTCAAGATCTAGGAAA-1_1	sample12	T & NK cells
CTCAAGATCTATTTCG-1_1	sample12	Kupffer cells
CTCACTGAGGCATGCA-1_1	sample12	B cells
CTCAGAAAGCATACTC-1_1	sample12	Kupffer cells
CTCAGGGAGGTAATCA-1_1	sample12	Kupffer cells
CTCAGGGCACTAACCA-1_1	sample12	T & NK cells
CTCAGGGCAGAATCGG-1_1	sample12	Kupffer cells
CTCAGGGTCGTGTGGC-1_1	sample12	Monocytes & DCs
CTCAGTCAGTCTTCGA-1_1	sample12	B cells
CTCATCGAGACCATAA-1_1	sample12	Monocytes & DCs
CTCATCGGTCCAGCGT-1_1	sample12	Kupffer cells
CTCATCGGTGTGAATA-1_1	sample12	T & NK cells
CTCCAACAGCGACATG-1_1	sample12	Kupffer cells
CTCCAACAGCGTTCCG-1_1	sample12	Monocytes & DCs
CTCCCAAAGGCAATGC-1_1	sample12	B cells
CTCCCAACAACTGAAA-1_1	sample12	Kupffer cells
CTCCCTCAGCGGTAAC-1_1	sample12	Kupffer cells
CTCCGATTCAAGCCCG-1_1	sample12	Kupffer cells
CTCCGATTCAGAGCAG-1_1	sample12	T & NK cells
CTCCGATTCTGGTCAA-1_1	sample12	Kupffer cells
CTCCTCCGTTTACGTG-1_1	sample12	Kupffer cells
CTCTCAGGTGCCAAGA-1_1	sample12	T & NK cells
CTCTCGAAGTCGCGAA-1_1	sample12	Monocytes & DCs
CTCTCGAGTGCCCGTA-1_1	sample12	Kupffer cells
CTCTGGTCAATACGAA-1_1	sample12	Kupffer cells
CTCTGGTGTCGTCAGC-1_1	sample12	Kupffer cells
CTGAATGTCACAGAGG-1_1	sample12	T & NK cells
CTGAGGCCATGAGATA-1_1	sample12	Kupffer cells
CTGATCCCACATGGTT-1_1	sample12	T & NK cells
CTGCATCCACCAACAT-1_1	sample12	Kupffer cells
CTGCATCGTTGCCATA-1_1	sample12	Kupffer cells
CTGCCATAGTATAGAC-1_1	sample12	Kupffer cells
CTGCCTAAGCGGATCA-1_1	sample12	Kupffer cells
CTGCCTAGTACCCGCA-1_1	sample12	Kupffer cells
CTGCGAGAGGTCACCC-1_1	sample12	Kupffer cells
CTGCGAGGTGTCTTCC-1_1	sample12	Kupffer cells
CTGCGAGTCAACTTTC-1_1	sample12	Kupffer cells
CTGCTCAAGCCGATAG-1_1	sample12	B cells
CTGCTCATCCAACTGA-1_1	sample12	T & NK cells
CTGGACGCATTACTCT-1_1	sample12	Kupffer cells
CTGGACGGTAAGCGGT-1_1	sample12	T & NK cells
CTGGACGTCGTCGCTT-1_1	sample12	Kupffer cells
CTGGCAGCATCATCCC-1_1	sample12	T & NK cells
CTGGCAGTCTGCACCT-1_1	sample12	Kupffer cells
CTGGTCTAGGCCATAG-1_1	sample12	Monocytes & DCs
CTGGTCTGTATGCTTG-1_1	sample12	Monocytes & DCs
CTGTACCGTATCTCTT-1_1	sample12	Kupffer cells
CTGTAGAGTTATAGCC-1_1	sample12	T & NK cells
CTGTATTCAACGATCT-1_1	sample12	Kupffer cells
CTGTATTTCCTTGAAG-1_1	sample12	Kupffer cells
CTGTGAACACTGGATT-1_1	sample12	T & NK cells
CTGTGGGGTCCGGCAT-1_1	sample12	B cells
CTGTGGGTCTCAGAAC-1_1	sample12	T & NK cells
CTTCAATTCTAGCATG-1_1	sample12	Kupffer cells
CTTCCGAGTGGTTCTA-1_1	sample12	Kupffer cells
CTTCCGATCCATTCAT-1_1	sample12	Kupffer cells
CTTCCTTAGTGGATAT-1_1	sample12	Kupffer cells
CTTCGGTCAGTAGGAC-1_1	sample12	Kupffer cells
CTTCTAATCGGTAGGA-1_1	sample12	Kupffer cells
CTTCTCTAGGTGAGAA-1_1	sample12	Kupffer cells
CTTGAGACACGACTAT-1_1	sample12	Kupffer cells
CTTGATTCATGCCATA-1_1	sample12	T & NK cells
CTTTCAACAACCGCCA-1_1	sample12	Kupffer cells
CTTTCAACAGTTTCAG-1_1	sample12	Kupffer cells
CTTTCGGAGGTTCACT-1_1	sample12	Kupffer cells
CTTTCGGTCCTCAGAA-1_1	sample12	Kupffer cells
GAAACCTGTAATTAGG-1_1	sample12	T & NK cells
GAACACTCATGGGTTT-1_1	sample12	Kupffer cells
GAACACTCATTCTGTT-1_1	sample12	T & NK cells
GAACACTGTGAAAGTT-1_1	sample12	T & NK cells
GAACGTTAGAGATCGC-1_1	sample12	Kupffer cells
GAACGTTAGTCTGCGC-1_1	sample12	T & NK cells
GAAGCCCAGGACAAGA-1_1	sample12	Monocytes & DCs
GAAGCGACAGCAGATG-1_1	sample12	B cells
GAAGGACCAAACTAAG-1_1	sample12	Monocytes & DCs
GAAGGGTTCATCAGTG-1_1	sample12	Monocytes & DCs
GAAGTAACATACATCG-1_1	sample12	Kupffer cells
GAATAGATCGATAACC-1_1	sample12	T & NK cells
GACACGCAGCTAAGTA-1_1	sample12	B cells
GACACGCCACTGAGGA-1_1	sample12	Monocytes & DCs
GACAGCCCAACGTTAC-1_1	sample12	Kupffer cells
GACAGCCCAGGTCAGA-1_1	sample12	B cells
GACATCAGTCATGGCC-1_1	sample12	Monocytes & DCs
GACATCAGTGATATAG-1_1	sample12	Kupffer cells
GACATCATCAGTCCGG-1_1	sample12	B cells
GACCCAGGTTAATGAG-1_1	sample12	Kupffer cells
GACCCTTGTACGAGCA-1_1	sample12	B cells
GACCGTGAGGTACAAT-1_1	sample12	Kupffer cells
GACCGTGGTAGCTTAC-1_1	sample12	Monocytes & DCs
GACCGTGGTGGCCACT-1_1	sample12	Monocytes & DCs
GACCGTGGTTCCTACC-1_1	sample12	Monocytes & DCs
GACCGTGTCGGCTCTT-1_1	sample12	Kupffer cells
GACCTTCAGAGAGGGC-1_1	sample12	Kupffer cells
GACCTTCTCAACCGAT-1_1	sample12	Kupffer cells
GACCTTCTCGCACGGT-1_1	sample12	Kupffer cells
GACCTTCTCTTTCGAT-1_1	sample12	Monocytes & DCs
GACGCTGCAACACGAG-1_1	sample12	Monocytes & DCs
GACGCTGCAAGTGGGT-1_1	sample12	Kupffer cells
GACTCAATCATACAGC-1_1	sample12	Kupffer cells
GACTCTCTCTAGTGTG-1_1	sample12	Monocytes & DCs
GAGACCCTCGACCCAG-1_1	sample12	Kupffer cells
GAGACCCTCGAGTGGA-1_1	sample12	Kupffer cells
GAGACCCTCGATAACC-1_1	sample12	Kupffer cells
GAGACTTCACGTAGAG-1_1	sample12	T & NK cells
GAGACTTCACGTTCGG-1_1	sample12	Kupffer cells
GAGACTTGTGCATGAG-1_1	sample12	T & NK cells
GAGACTTGTGGCCACT-1_1	sample12	Kupffer cells
GAGATGGGTGTCGATT-1_1	sample12	B cells
GAGATGGTCTCAAAGC-1_1	sample12	Kupffer cells
GAGATGGTCTCCAATT-1_1	sample12	T & NK cells
GAGCTGCCAAGTCCAT-1_1	sample12	Monocytes & DCs
GAGCTGCGTACCTTCC-1_1	sample12	T & NK cells
GAGCTGCGTCTCAAGT-1_1	sample12	T & NK cells
GAGGCAACACGCTATA-1_1	sample12	Kupffer cells
GAGGCAACAGGTTCCG-1_1	sample12	T & NK cells
GAGGGATGTGGATCGA-1_1	sample12	Kupffer cells
GAGGGATGTTGTACGT-1_1	sample12	Kupffer cells
GAGGGTAGTTTGGCTA-1_1	sample12	Kupffer cells
GAGTCTAAGAGTGTGC-1_1	sample12	Kupffer cells
GAGTCTACAACTACGT-1_1	sample12	Kupffer cells
GAGTCTATCAACCTCC-1_1	sample12	T & NK cells
GAGTCTATCACCGCTT-1_1	sample12	Kupffer cells
GAGTTGTTCTGACAGT-1_1	sample12	T & NK cells
GAGTTTGCATGAGAAT-1_1	sample12	T & NK cells
GATAGAACAGTGTATC-1_1	sample12	T & NK cells
GATCACAGTGGTCTGC-1_1	sample12	T & NK cells
GATCACATCTTAGCCC-1_1	sample12	Kupffer cells
GATCAGTAGCAGGCTA-1_1	sample12	B cells
GATCATGCAAGAATGT-1_1	sample12	Kupffer cells
GATCCCTCAAGTAGTA-1_1	sample12	Kupffer cells
GATCCCTCACGACGAA-1_1	sample12	T & NK cells
GATGACTCAGGCGATA-1_1	sample12	Monocytes & DCs
GATGACTGTAGGTAGC-1_1	sample12	T & NK cells
GATGAGGAGCGCTTCG-1_1	sample12	T & NK cells
GATGCTAGTCTAGTGT-1_1	sample12	T & NK cells
GATGCTATCTAGAACC-1_1	sample12	Monocytes & DCs
GATGTTGGTCGGCCTA-1_1	sample12	Kupffer cells
GATGTTGTCCGGCAAC-1_1	sample12	T & NK cells
GATTCTTTCCATCTGC-1_1	sample12	Kupffer cells
GATTTCTCATCTGTTT-1_1	sample12	Kupffer cells
GATTTCTGTAGGTGCA-1_1	sample12	B cells
GATTTCTGTGCGCTCA-1_1	sample12	Kupffer cells
GCAACCGAGACATCAA-1_1	sample12	Kupffer cells
GCAACCGCAGAGCTAG-1_1	sample12	Kupffer cells
GCACATAAGAAGTCTA-1_1	sample12	Monocytes & DCs
GCACATAGTAAGTAGT-1_1	sample12	T & NK cells
GCACATAGTTCCTACC-1_1	sample12	Kupffer cells
GCACGGTTCAAACGTC-1_1	sample12	Kupffer cells
GCACGTGTCGCAGATT-1_1	sample12	T & NK cells
GCACGTGTCGCTCTCA-1_1	sample12	Kupffer cells
GCACTAAAGGAACTCG-1_1	sample12	Kupffer cells
GCAGCCACATAAGCAA-1_1	sample12	Monocytes & DCs
GCAGGCTCAATAGTGA-1_1	sample12	Kupffer cells
GCAGGCTCATCGGCCA-1_1	sample12	Kupffer cells
GCAGTTACATGACTTG-1_1	sample12	T & NK cells
GCAGTTATCCCGGTAG-1_1	sample12	T & NK cells
GCATCGGAGGCTGAAC-1_1	sample12	Kupffer cells
GCATCGGGTCTGTCAA-1_1	sample12	T & NK cells
GCATGATCATGTAACC-1_1	sample12	Kupffer cells
GCATGATCATTCTTCA-1_1	sample12	Monocytes & DCs
GCATGATTCCATCCGT-1_1	sample12	Kupffer cells
GCATGATTCGGCGATC-1_1	sample12	Kupffer cells
GCATTAGAGATACAGT-1_1	sample12	Kupffer cells
GCCAACGAGGATTACA-1_1	sample12	Kupffer cells
GCCAACGAGTTACGGG-1_1	sample12	Kupffer cells
GCCAACGCATAATCGC-1_1	sample12	T & NK cells
GCCAGCAGTAGTGCGA-1_1	sample12	Kupffer cells
GCCAGGTAGTGTTCCA-1_1	sample12	T & NK cells
GCCATGGCATGGCCAC-1_1	sample12	Monocytes & DCs
GCCATTCAGAACTGAT-1_1	sample12	Monocytes & DCs
GCCATTCGTATACAGA-1_1	sample12	Kupffer cells
GCCCAGACACATGGTT-1_1	sample12	Monocytes & DCs
GCCCAGAGTACGTTCA-1_1	sample12	B cells
GCCGATGGTATGAGAT-1_1	sample12	Kupffer cells
GCGAGAAAGCTTTCTT-1_1	sample12	Kupffer cells
GCGATCGTCGCTTACC-1_1	sample12	Kupffer cells
GCGGAAATCGTCCATC-1_1	sample12	Kupffer cells
GCGTGCAGTCCTGTTC-1_1	sample12	Kupffer cells
GCGTTTCCATGACCCG-1_1	sample12	Kupffer cells
GCTACCTAGATTGGGC-1_1	sample12	Kupffer cells
GCTGCAGAGTAAGAGG-1_1	sample12	Kupffer cells
GCTGGGTTCTGTGCGG-1_1	sample12	Kupffer cells
GCTTCACTCCCTGGTT-1_1	sample12	T & NK cells
GCTTGGGAGAGAGCCT-1_1	sample12	Kupffer cells
GCTTGGGCATAGACTC-1_1	sample12	T & NK cells
GCTTGGGGTCCGTACG-1_1	sample12	Kupffer cells
GCTTGGGTCAGGAAAT-1_1	sample12	Monocytes & DCs
GCTTGGGTCATTCACT-1_1	sample12	Kupffer cells
GCTTTCGCAGGTTTAC-1_1	sample12	Kupffer cells
GGAAGTGAGTAATTGG-1_1	sample12	Kupffer cells
GGAATGGCAGAACATA-1_1	sample12	Kupffer cells
GGAGATGCAAACCACT-1_1	sample12	Monocytes & DCs
GGAGCAATCGCATTAG-1_1	sample12	Kupffer cells
GGAGGATCAGTTTCAG-1_1	sample12	Kupffer cells
GGATCTACAACAGTGG-1_1	sample12	Kupffer cells
GGCAGTCAGCGTCTGC-1_1	sample12	Kupffer cells
GGCAGTCCAACCGGAA-1_1	sample12	Kupffer cells
GGCAGTCGTTGGGATG-1_1	sample12	Kupffer cells
GGCGTCACACGTAACT-1_1	sample12	Kupffer cells
GGCGTCATCCTATTTG-1_1	sample12	Kupffer cells
GGCTGTGAGATTAGCA-1_1	sample12	Monocytes & DCs
GGCTGTGAGTCGTTAC-1_1	sample12	Kupffer cells
GGCTGTGGTACAAGCG-1_1	sample12	T & NK cells
GGCTGTGGTGTCACAT-1_1	sample12	T & NK cells
GGCTGTGGTTTACCAG-1_1	sample12	Monocytes & DCs
GGCTGTGTCATGCTAG-1_1	sample12	Monocytes & DCs
GGCTTTCAGACAAGCC-1_1	sample12	Kupffer cells
GGCTTTCCATCCTGTC-1_1	sample12	T & NK cells
GGGAAGTGTCGCATGC-1_1	sample12	Kupffer cells
GGGACAAGTACCTAGT-1_1	sample12	T & NK cells
GGGACCTGTTAAACCC-1_1	sample12	B cells
GGGACCTTCATCACAG-1_1	sample12	Kupffer cells
GGGAGATAGTGCTACT-1_1	sample12	T & NK cells
GGGAGATTCCGCAAAT-1_1	sample12	Kupffer cells
GGGAGTATCTGCGATA-1_1	sample12	Monocytes & DCs
GGGATCCCACATTCGA-1_1	sample12	Kupffer cells
GGGATGATCGCTTGAA-1_1	sample12	Kupffer cells
GGGCGTTGTAAGCTCT-1_1	sample12	Kupffer cells
GGGCTACAGATACATG-1_1	sample12	T & NK cells
GGGTAGACAACGGCTC-1_1	sample12	Kupffer cells
GGGTCTGAGGTACCTT-1_1	sample12	T & NK cells
GGGTCTGCATCGAGCC-1_1	sample12	B cells
GGGTCTGTCTGCGAGC-1_1	sample12	B cells
GGGTGAATCTGGGATT-1_1	sample12	Monocytes & DCs
GGGTGTCAGACCAGAC-1_1	sample12	Monocytes & DCs
GGGTGTCGTGACTGAG-1_1	sample12	B cells
GGGTGTCTCAAGCCAT-1_1	sample12	T & NK cells
GGGTTATCACTGGCGT-1_1	sample12	T & NK cells
GGGTTATTCAGAACCT-1_1	sample12	Kupffer cells
GGGTTTAAGCGTATGG-1_1	sample12	T & NK cells
GGTAACTAGGAAAGGT-1_1	sample12	Kupffer cells
GGTAATCAGGGCCAAT-1_1	sample12	Kupffer cells
GGTAGAGGTTAGGCTT-1_1	sample12	B cells
GGTCTGGAGGTTCCGC-1_1	sample12	Monocytes & DCs
GGTCTGGCACGACAGA-1_1	sample12	Monocytes & DCs
GGTGAAGAGGGAGGAC-1_1	sample12	T & NK cells
GGTGAAGAGTACAACA-1_1	sample12	Kupffer cells
GGTGATTGTCAGTCCG-1_1	sample12	Kupffer cells
GGTGATTGTCCCTGTT-1_1	sample12	Kupffer cells
GGTGGCTAGACTGGGT-1_1	sample12	T & NK cells
GGTGGCTCAGTCTCTC-1_1	sample12	Monocytes & DCs
GGTGGCTGTCATCTAG-1_1	sample12	Kupffer cells
GGTGGCTTCAAGAGGC-1_1	sample12	B cells
GGTGGCTTCCCTCTAG-1_1	sample12	T & NK cells
GGTGTCGCAGGAAGTC-1_1	sample12	Monocytes & DCs
GGTTCTCCAACGACTT-1_1	sample12	Monocytes & DCs
GGTTCTCGTCCACGCA-1_1	sample12	Kupffer cells
GGTTGTAAGGTGCAGT-1_1	sample12	Kupffer cells
GTAACACGTCTAGGCC-1_1	sample12	Kupffer cells
GTAATCGCAGATCCTA-1_1	sample12	Kupffer cells
GTAATCGGTCACGCTG-1_1	sample12	T & NK cells
GTAATCGTCATCTATC-1_1	sample12	T & NK cells
GTACAACGTAGTCGTT-1_1	sample12	Kupffer cells
GTACAACTCCCGAGGT-1_1	sample12	T & NK cells
GTACAACTCTAGATCG-1_1	sample12	Kupffer cells
GTACAGTTCTCTCGCA-1_1	sample12	B cells
GTAGATCGTGAGATAT-1_1	sample12	Kupffer cells
GTAGCTAAGAGGTGCT-1_1	sample12	Kupffer cells
GTAGCTATCGGCCAAC-1_1	sample12	Kupffer cells
GTAGGAGCAATTCGTG-1_1	sample12	Monocytes & DCs
GTAGGAGGTAGATTGA-1_1	sample12	Kupffer cells
GTAGGAGTCCTCGCAT-1_1	sample12	T & NK cells
GTATTGGCATTGCAAC-1_1	sample12	T & NK cells
GTCACGGCATAGCACT-1_1	sample12	Monocytes & DCs
GTCACGGGTAAGGCCA-1_1	sample12	Monocytes & DCs
GTCACTCAGTCTGCAT-1_1	sample12	T & NK cells
GTCAGCGTCCAAAGGG-1_1	sample12	T & NK cells
GTCATCCAGGTCGCCT-1_1	sample12	T & NK cells
GTCATGAGTAACCCTA-1_1	sample12	Kupffer cells
GTCATTTCAGCCGTTG-1_1	sample12	Kupffer cells
GTCATTTGTGGACCTC-1_1	sample12	Monocytes & DCs
GTCCACTCAATTAGGA-1_1	sample12	Kupffer cells
GTCCCATCAAATGCGG-1_1	sample12	Kupffer cells
GTCCCATCACAAATAG-1_1	sample12	T & NK cells
GTCCCATCATCGATAC-1_1	sample12	Kupffer cells
GTCCTCAAGCAACAGC-1_1	sample12	Monocytes & DCs
GTCGAATTCGCGCTGA-1_1	sample12	Kupffer cells
GTCGCGAAGCATGATA-1_1	sample12	T & NK cells
GTCGCGACAAGACAAT-1_1	sample12	Kupffer cells
GTCGTAAGTATTGCCA-1_1	sample12	Monocytes & DCs
GTCGTTCCAGAAACCG-1_1	sample12	B cells
GTCTACCAGACGCTCC-1_1	sample12	Kupffer cells
GTCTAGAAGTCCCAGC-1_1	sample12	Kupffer cells
GTCTGTCAGCACAAAT-1_1	sample12	Kupffer cells
GTGACGCAGGCATCGA-1_1	sample12	Kupffer cells
GTGAGGAGTTCCCACT-1_1	sample12	Kupffer cells
GTGATGTCATCACAGT-1_1	sample12	Kupffer cells
GTGATGTTCGGATACT-1_1	sample12	Kupffer cells
GTGCACGTCCACTTCG-1_1	sample12	B cells
GTGCACGTCTGTCCCA-1_1	sample12	T & NK cells
GTGCGTGCAACCTATG-1_1	sample12	Kupffer cells
GTGCTGGGTCCAGCGT-1_1	sample12	T & NK cells
GTGCTTCTCTCATTTG-1_1	sample12	T & NK cells
GTGGAGATCCACACCT-1_1	sample12	T & NK cells
GTGGGAACATCTAGAC-1_1	sample12	T & NK cells
GTGGTTACACGTGAGA-1_1	sample12	T & NK cells
GTGGTTACAGCTCGGT-1_1	sample12	Kupffer cells
GTGTAACAGGGTGAGG-1_1	sample12	Kupffer cells
GTGTGATTCTAGTTCT-1_1	sample12	Kupffer cells
GTGTTAGAGACCAGAC-1_1	sample12	B cells
GTGTTAGAGGGCGAAG-1_1	sample12	B cells
GTGTTAGAGGTGCGAT-1_1	sample12	T & NK cells
GTGTTAGGTCAGATTC-1_1	sample12	T & NK cells
GTGTTCCGTTCTCCAC-1_1	sample12	B cells
GTTACAGCACATCATG-1_1	sample12	B cells
GTTACAGCATGTCAGT-1_1	sample12	T & NK cells
GTTACAGTCTTTGCTA-1_1	sample12	Kupffer cells
GTTACCCAGCGTATAA-1_1	sample12	B cells
GTTACCCGTTAGGGTG-1_1	sample12	Monocytes & DCs
GTTACGATCTGTCGTC-1_1	sample12	Kupffer cells
GTTAGACGTTTCCATT-1_1	sample12	B cells
GTTAGACTCCTATGGA-1_1	sample12	Kupffer cells
GTTAGTGAGCCTGCCA-1_1	sample12	Kupffer cells
GTTAGTGAGGAGTATT-1_1	sample12	B cells
GTTCCGTCAGCTGCCA-1_1	sample12	Kupffer cells
GTTCCGTGTGTTGAGG-1_1	sample12	Kupffer cells
GTTCCGTTCGAACGGA-1_1	sample12	Monocytes & DCs
GTTCCGTTCGCCGAAC-1_1	sample12	Kupffer cells
GTTCTATAGAGTTCGG-1_1	sample12	T & NK cells
GTTGAACAGCCAAGCA-1_1	sample12	Kupffer cells
GTTGAACTCTTCCTAA-1_1	sample12	Kupffer cells
GTTGCTCAGTCTCCTC-1_1	sample12	Monocytes & DCs
GTTGCTCGTGCGAACA-1_1	sample12	Kupffer cells
GTTGTAGCAAGCAGGT-1_1	sample12	Kupffer cells
GTTGTCCGTGCTGATT-1_1	sample12	Kupffer cells
GTTGTCCTCTGGGAGA-1_1	sample12	Kupffer cells
GTTTACTTCCTCAGGG-1_1	sample12	Kupffer cells
GTTTGGAAGCGATGAC-1_1	sample12	Kupffer cells
GTTTGGAAGTTGGACG-1_1	sample12	Monocytes & DCs
GTTTGGAGTTGCCAAT-1_1	sample12	Monocytes & DCs
TAACACGCACTAGGCC-1_1	sample12	Kupffer cells
TAACCAGGTTTAAGGA-1_1	sample12	Kupffer cells
TAAGCACAGACTCATC-1_1	sample12	T & NK cells
TAAGCACCAAATGAAC-1_1	sample12	Kupffer cells
TAAGCGTGTGGCATCC-1_1	sample12	Kupffer cells
TAATTCCAGATGTTCC-1_1	sample12	Kupffer cells
TACAACGCACTATGTG-1_1	sample12	Monocytes & DCs
TACAACGGTCGAGCAA-1_1	sample12	Kupffer cells
TACACCCGTCATAAAG-1_1	sample12	Kupffer cells
TACACCCGTCTGTGGC-1_1	sample12	Kupffer cells
TACCCGTTCTGCGTCT-1_1	sample12	Kupffer cells
TACCGAATCATCTACT-1_1	sample12	Kupffer cells
TACCGGGAGACCAAGC-1_1	sample12	Kupffer cells
TACCGGGAGACCCTTA-1_1	sample12	Monocytes & DCs
TACCGGGAGCCTGAAG-1_1	sample12	Monocytes & DCs
TACCGGGCATCCCACT-1_1	sample12	Kupffer cells
TACCTCGCAACCTATG-1_1	sample12	Kupffer cells
TACCTCGCATATCGGT-1_1	sample12	T & NK cells
TACCTGCAGAGTCAGC-1_1	sample12	B cells
TACCTGCCAATCGAAA-1_1	sample12	Kupffer cells
TACCTGCCACATACTG-1_1	sample12	T & NK cells
TACCTGCTCAGTGATC-1_1	sample12	T & NK cells
TACCTGCTCGGTGTTA-1_1	sample12	T & NK cells
TACGGGCAGGGAGGCA-1_1	sample12	Kupffer cells
TACGGGCCATCCGGTG-1_1	sample12	Monocytes & DCs
TACGGTATCAGCCTCT-1_1	sample12	Kupffer cells
TACGGTATCCCAACTC-1_1	sample12	Kupffer cells
TACGTCCAGCATACTC-1_1	sample12	T & NK cells
TACGTCCGTGGACTGA-1_1	sample12	Kupffer cells
TACTTACGTCACCCTT-1_1	sample12	Kupffer cells
TACTTCAAGGCAGTCA-1_1	sample12	Kupffer cells
TACTTGTCATGCCGGT-1_1	sample12	Kupffer cells
TACTTGTGTTAAGACA-1_1	sample12	T & NK cells
TAGAGTCCAAGGGCAT-1_1	sample12	Kupffer cells
TAGAGTCCATTCACCC-1_1	sample12	Kupffer cells
TAGATCGAGACATACA-1_1	sample12	B cells
TAGATCGAGTAGAGTT-1_1	sample12	Monocytes & DCs
TAGCACAAGTTGAAAC-1_1	sample12	T & NK cells
TAGGAGGGTAATGCGG-1_1	sample12	Kupffer cells
TAGGGTTGTCGTGTTA-1_1	sample12	Kupffer cells
TAGGGTTTCTACGGGC-1_1	sample12	Kupffer cells
TAGGTACTCTTCGGTC-1_1	sample12	Kupffer cells
TAGTGCAAGTGTACAA-1_1	sample12	B cells
TATATCCAGCATAGGC-1_1	sample12	T & NK cells
TATCCTAAGCAACTTC-1_1	sample12	Kupffer cells
TATCCTAGTCCTCCTA-1_1	sample12	T & NK cells
TATCGCCCACTGGCGT-1_1	sample12	Kupffer cells
TATGTTCCATGACACT-1_1	sample12	T & NK cells
TATTCCAAGCTGTTAC-1_1	sample12	B cells
TATTGCTAGATCGACG-1_1	sample12	B cells
TATTTCGCACATTACG-1_1	sample12	T & NK cells
TCAAGACAGATTGAGT-1_1	sample12	Kupffer cells
TCAAGACCAATGAAAC-1_1	sample12	Kupffer cells
TCAAGACGTCGATTTG-1_1	sample12	Kupffer cells
TCAAGTGCACTGAGGA-1_1	sample12	Kupffer cells
TCAATTCAGTAGGATT-1_1	sample12	B cells
TCACAAGTCAGTCACA-1_1	sample12	Monocytes & DCs
TCACACCAGTCGCTAT-1_1	sample12	Kupffer cells
TCACACCTCTCACGAA-1_1	sample12	Kupffer cells
TCACATTAGTCATACC-1_1	sample12	Kupffer cells
TCACGCTTCTGGACTA-1_1	sample12	Kupffer cells
TCACGGGTCGCCTCTA-1_1	sample12	Kupffer cells
TCACTATCAGGCAATG-1_1	sample12	Monocytes & DCs
TCACTATGTGCCGTAC-1_1	sample12	Kupffer cells
TCAGCAAGTAGGCTCC-1_1	sample12	Kupffer cells
TCAGCCTTCGAGATGG-1_1	sample12	Kupffer cells
TCAGGGCAGCAAGTGC-1_1	sample12	T & NK cells
TCAGGGCAGCACACCC-1_1	sample12	Kupffer cells
TCAGGGCAGCTCCACG-1_1	sample12	Kupffer cells
TCAGGGCCAGACTCTA-1_1	sample12	Kupffer cells
TCAGGTACAGCGTTGC-1_1	sample12	T & NK cells
TCAGGTATCCCGAATA-1_1	sample12	Kupffer cells
TCAGGTATCGATACAC-1_1	sample12	Monocytes & DCs
TCAGTCCCAGAGGACT-1_1	sample12	Kupffer cells
TCAGTCCGTCACCGAC-1_1	sample12	Kupffer cells
TCAGTCCTCTTCGGTC-1_1	sample12	T & NK cells
TCAGTGACATAGAATG-1_1	sample12	Kupffer cells
TCAGTGAGTTCCAGGC-1_1	sample12	Kupffer cells
TCAGTGAGTTGGGCCT-1_1	sample12	Kupffer cells
TCAGTTTCAACCTAAC-1_1	sample12	Kupffer cells
TCAGTTTTCTCCGATC-1_1	sample12	Monocytes & DCs
TCATACTAGCATACTC-1_1	sample12	Monocytes & DCs
TCATACTTCACCTGGG-1_1	sample12	B cells
TCATATCAGGTCCCTG-1_1	sample12	B cells
TCATCATCACGACCTG-1_1	sample12	Kupffer cells
TCATCCGGTATCCTCC-1_1	sample12	Kupffer cells
TCATGCCCATAGAATG-1_1	sample12	Kupffer cells
TCATGCCCATCCGCGA-1_1	sample12	Kupffer cells
TCATGCCGTATAGGGC-1_1	sample12	Kupffer cells
TCATGGAAGGCACTAG-1_1	sample12	Kupffer cells
TCATGGACATAACTCG-1_1	sample12	Kupffer cells
TCATGTTCACAACGTT-1_1	sample12	Kupffer cells
TCATTACTCCTGCTAC-1_1	sample12	T & NK cells
TCATTCAGTGTTTACG-1_1	sample12	T & NK cells
TCATTGTAGCATCCCG-1_1	sample12	Kupffer cells
TCATTGTCAAAGGCGT-1_1	sample12	Kupffer cells
TCATTGTTCTAGACCA-1_1	sample12	Kupffer cells
TCCACCAAGGGAGTGG-1_1	sample12	T & NK cells
TCCACCATCAGTGTGT-1_1	sample12	B cells
TCCAGAAGTCAGCGTC-1_1	sample12	Kupffer cells
TCCATCGCAATGCAGG-1_1	sample12	T & NK cells
TCCATGCCAGTATTCG-1_1	sample12	T & NK cells
TCCATGCTCTTAGCAG-1_1	sample12	Kupffer cells
TCCCACATCTAGGCCG-1_1	sample12	B cells
TCCCAGTGTCACAGAG-1_1	sample12	Kupffer cells
TCCCAGTTCCTCGATC-1_1	sample12	Kupffer cells
TCCCAGTTCTTGGCTC-1_1	sample12	T & NK cells
TCCCATGAGGTAAGTT-1_1	sample12	B cells
TCCCATGTCGTAGAGG-1_1	sample12	T & NK cells
TCCGTGTTCGTTACCC-1_1	sample12	Kupffer cells
TCCTAATTCCTGTAAG-1_1	sample12	T & NK cells
TCCTCCCAGACGTCGA-1_1	sample12	Monocytes & DCs
TCCTCGAAGATGAATC-1_1	sample12	Kupffer cells
TCCTCGAAGTCCCGGT-1_1	sample12	Kupffer cells
TCCTCTTCAGGTCCCA-1_1	sample12	Kupffer cells
TCCTGCAAGATTGGGC-1_1	sample12	Kupffer cells
TCCTGCACAATACCCA-1_1	sample12	Kupffer cells
TCCTGCATCTAAGCGT-1_1	sample12	Monocytes & DCs
TCCTTTCAGGGCTTCC-1_1	sample12	Monocytes & DCs
TCCTTTCTCACCTACC-1_1	sample12	B cells
TCGAACAGTCCAATCA-1_1	sample12	Kupffer cells
TCGACCTGTCCAGAAG-1_1	sample12	Kupffer cells
TCGACCTTCTGGGCGT-1_1	sample12	Kupffer cells
TCGACGGAGCTTAAGA-1_1	sample12	Monocytes & DCs
TCGATTTTCTGGACCG-1_1	sample12	Kupffer cells
TCGCACTCAACGCATT-1_1	sample12	Kupffer cells
TCGCACTGTTATTCCT-1_1	sample12	Kupffer cells
TCGCAGGAGTACTGTC-1_1	sample12	T & NK cells
TCGCTTGGTCCTACAA-1_1	sample12	Monocytes & DCs
TCGGATACAGGTGTTT-1_1	sample12	Kupffer cells
TCGGGCATCTCCAAGA-1_1	sample12	Monocytes & DCs
TCGGGTGAGGCCTAGA-1_1	sample12	Kupffer cells
TCGGTCTCAGCGCTTG-1_1	sample12	Monocytes & DCs
TCGGTCTGTTGAGAGC-1_1	sample12	B cells
TCGTCCACAATCGAAA-1_1	sample12	T & NK cells
TCTACCGCACAACGTT-1_1	sample12	Kupffer cells
TCTCACGGTACCAGAG-1_1	sample12	B cells
TCTCCGAGTGTAAATG-1_1	sample12	Kupffer cells
TCTCTGGAGTTTGGCT-1_1	sample12	T & NK cells
TCTGGCTTCTTCTTCC-1_1	sample12	Kupffer cells
TCTGTCGCAAGTCGTT-1_1	sample12	B cells
TCTGTCGGTTGTCATG-1_1	sample12	Kupffer cells
TCTGTCGTCGTCGACG-1_1	sample12	Kupffer cells
TCTTAGTCACCAGCGT-1_1	sample12	T & NK cells
TCTTAGTCAGCTGTAT-1_1	sample12	Kupffer cells
TCTTCCTAGCATCCTA-1_1	sample12	Kupffer cells
TCTTCCTAGGGATGTC-1_1	sample12	B cells
TCTTCCTCACGACGCT-1_1	sample12	B cells
TCTTCCTTCTTTGATC-1_1	sample12	Kupffer cells
TCTTTGAAGCCTGTCG-1_1	sample12	Kupffer cells
TGAACGTAGAGATTCA-1_1	sample12	B cells
TGAACGTAGGGTACAC-1_1	sample12	T & NK cells
TGAACGTCAGTCCCGA-1_1	sample12	T & NK cells
TGAACGTGTCAAAGTA-1_1	sample12	Kupffer cells
TGAACGTTCATCACAG-1_1	sample12	Monocytes & DCs
TGAATGCAGAGATCGC-1_1	sample12	B cells
TGACCCTCAGGCGTTC-1_1	sample12	Monocytes & DCs
TGACCCTTCGTCCTCA-1_1	sample12	Kupffer cells
TGACGCGAGTCCTGTA-1_1	sample12	Kupffer cells
TGACTCCCATCCGATA-1_1	sample12	Kupffer cells
TGAGACTAGAGCTTTC-1_1	sample12	Kupffer cells
TGAGACTAGGGATCTG-1_1	sample12	Kupffer cells
TGAGACTGTCTGTTAG-1_1	sample12	B cells
TGAGACTGTTGGAGAC-1_1	sample12	Kupffer cells
TGAGCATAGTGAGCCA-1_1	sample12	B cells
TGAGCATTCGAAGAAT-1_1	sample12	Kupffer cells
TGAGCGCTCTTCTGTA-1_1	sample12	T & NK cells
TGAGGAGAGTTCATCG-1_1	sample12	T & NK cells
TGAGGTTTCTCTGGTC-1_1	sample12	Kupffer cells
TGAGTCAAGTCACTCA-1_1	sample12	Monocytes & DCs
TGAGTCAGTGATCATC-1_1	sample12	T & NK cells
TGATCTTCAACAGTGG-1_1	sample12	Monocytes & DCs
TGATCTTCAGCAGTGA-1_1	sample12	T & NK cells
TGATCTTTCGGCTATA-1_1	sample12	T & NK cells
TGATCTTTCTTTCCGG-1_1	sample12	B cells
TGATGCAGTTAAGGAT-1_1	sample12	T & NK cells
TGATTCTTCTTCCCGA-1_1	sample12	Kupffer cells
TGCAGTATCGAGAACG-1_1	sample12	Kupffer cells
TGCATCCCACTTCAGA-1_1	sample12	B cells
TGCATGATCGATGCTA-1_1	sample12	T & NK cells
TGCCGAGGTCCAGGTC-1_1	sample12	Kupffer cells
TGCGACGAGCTCGGCT-1_1	sample12	T & NK cells
TGCGGCACAGGCGTTC-1_1	sample12	Monocytes & DCs
TGCGGCACAGTCACGC-1_1	sample12	Kupffer cells
TGCGGCAGTTAGGGAC-1_1	sample12	T & NK cells
TGCGGCATCAAATGAG-1_1	sample12	Kupffer cells
TGCGGGTAGAAATTCG-1_1	sample12	Kupffer cells
TGCGGGTCACAATTCG-1_1	sample12	Kupffer cells
TGCTCCAAGTCGCTAT-1_1	sample12	Kupffer cells
TGCTCGTAGACTACCT-1_1	sample12	Monocytes & DCs
TGCTCGTAGGTAACTA-1_1	sample12	T & NK cells
TGCTCGTTCCGCTGTT-1_1	sample12	Kupffer cells
TGCTTGCAGTCTCTGA-1_1	sample12	Kupffer cells
TGGAGAGAGCTTTCCC-1_1	sample12	T & NK cells
TGGAGGACAGACTGCC-1_1	sample12	T & NK cells
TGGATCAAGACCAGCA-1_1	sample12	T & NK cells
TGGATCAGTGCCTTCT-1_1	sample12	Kupffer cells
TGGCGTGAGAGAGAAC-1_1	sample12	Kupffer cells
TGGGAAGTCACAACCA-1_1	sample12	Kupffer cells
TGGGAAGTCGAGAGCA-1_1	sample12	Kupffer cells
TGGGAGAGTCGCACGT-1_1	sample12	T & NK cells
TGGGCTGTCCTAAACG-1_1	sample12	Kupffer cells
TGGGTTACAACTGATC-1_1	sample12	T & NK cells
TGGGTTACAATTGGTC-1_1	sample12	Kupffer cells
TGGGTTACACATAACC-1_1	sample12	Kupffer cells
TGGTACAAGGAGACCT-1_1	sample12	T & NK cells
TGGTACAGTGCTCTTC-1_1	sample12	T & NK cells
TGGTACATCTTGTTAC-1_1	sample12	Kupffer cells
TGGTAGTAGTATGGAT-1_1	sample12	Kupffer cells
TGGTGATAGTTTCAGC-1_1	sample12	Kupffer cells
TGGTGATGTCTACATG-1_1	sample12	T & NK cells
TGGTGATGTTTGGGTT-1_1	sample12	T & NK cells
TGGTTAGCACCGGAAA-1_1	sample12	B cells
TGGTTAGGTCTTGAAC-1_1	sample12	Kupffer cells
TGGTTAGGTGCTCTTC-1_1	sample12	Kupffer cells
TGTAAGCAGCTGACTT-1_1	sample12	Kupffer cells
TGTAGACAGACCCTTA-1_1	sample12	Kupffer cells
TGTAGACAGTCTAACC-1_1	sample12	B cells
TGTCAGAGTCTAACTG-1_1	sample12	Kupffer cells
TGTCAGATCAATCAGC-1_1	sample12	Monocytes & DCs
TGTCCTGCAGCGTGAA-1_1	sample12	Kupffer cells
TGTCCTGTCACGGGAA-1_1	sample12	Monocytes & DCs
TGTGAGTAGGCCTGAA-1_1	sample12	T & NK cells
TGTGAGTAGTGGACGT-1_1	sample12	Kupffer cells
TGTGAGTCAGTTCCAA-1_1	sample12	Kupffer cells
TGTGAGTGTACGACAG-1_1	sample12	T & NK cells
TGTGATGAGTGTACCT-1_1	sample12	T & NK cells
TGTGCGGGTCCGAAGA-1_1	sample12	B cells
TGTGGCGCAGTCGGTC-1_1	sample12	Kupffer cells
TGTGTGAAGTTCCTGA-1_1	sample12	Kupffer cells
TGTGTGAGTTCGCGTG-1_1	sample12	Kupffer cells
TGTGTGATCAACCTCC-1_1	sample12	T & NK cells
TGTGTGATCTGGGCAC-1_1	sample12	Kupffer cells
TGTTACTAGATGCAGC-1_1	sample12	Monocytes & DCs
TGTTACTTCAGTAGGG-1_1	sample12	Kupffer cells
TGTTACTTCTTGGAAC-1_1	sample12	T & NK cells
TGTTCATAGCTCACTA-1_1	sample12	T & NK cells
TGTTCCGGTGAGTTGG-1_1	sample12	Kupffer cells
TGTTGGAAGAGAGCCT-1_1	sample12	Kupffer cells
TGTTTGTGTCTCCCTA-1_1	sample12	Kupffer cells
TGTTTGTTCTTGAGCA-1_1	sample12	T & NK cells
TTAATCCAGAAGGCTC-1_1	sample12	Kupffer cells
TTACAGGAGAGCAGTC-1_1	sample12	Kupffer cells
TTACCATAGTGCGCTC-1_1	sample12	Kupffer cells
TTACCATGTGACTCTA-1_1	sample12	Kupffer cells
TTACCGCAGATGACAT-1_1	sample12	Kupffer cells
TTACCGCAGTTATGGA-1_1	sample12	T & NK cells
TTACGCCGTCAAGGCA-1_1	sample12	B cells
TTACTGTTCTTCTTCC-1_1	sample12	T & NK cells
TTAGGCACAAGACCGA-1_1	sample12	B cells
TTAGGCAGTTCCTTGC-1_1	sample12	Kupffer cells
TTATTGCAGCAGCCTC-1_1	sample12	Kupffer cells
TTCAATCGTAACAAGT-1_1	sample12	Monocytes & DCs
TTCACCGTCGGTGCAC-1_1	sample12	Kupffer cells
TTCACGCTCTGTGCTC-1_1	sample12	Kupffer cells
TTCATGTGTGCCGTTG-1_1	sample12	Kupffer cells
TTCATTGGTTGCTAGT-1_1	sample12	Monocytes & DCs
TTCCAATAGCGATGGT-1_1	sample12	Kupffer cells
TTCCACGAGAGCATAT-1_1	sample12	Kupffer cells
TTCCACGAGCGGATCA-1_1	sample12	Monocytes & DCs
TTCCTCTTCTTTCAGT-1_1	sample12	Kupffer cells
TTCCTTCCAAGCGCTC-1_1	sample12	Kupffer cells
TTCCTTCGTAGATTAG-1_1	sample12	Kupffer cells
TTCGATTGTACAAGTA-1_1	sample12	B cells
TTCGATTGTATGCGGA-1_1	sample12	Kupffer cells
TTCGCTGCAAGAATAC-1_1	sample12	B cells
TTCGCTGTCGATTGAC-1_1	sample12	Kupffer cells
TTCGGTCAGATTGATG-1_1	sample12	Kupffer cells
TTCTAACCACGCACCA-1_1	sample12	Kupffer cells
TTCTCTCAGTTGCATC-1_1	sample12	T & NK cells
TTCTTCCGTAACCCGC-1_1	sample12	Kupffer cells
TTCTTCCTCTATCACT-1_1	sample12	T & NK cells
TTCTTGACAGTCGCTG-1_1	sample12	B cells
TTGAACGCATCTAGAC-1_1	sample12	Kupffer cells
TTGAACGGTGCAACGA-1_1	sample12	T & NK cells
TTGCCTGAGTATGATG-1_1	sample12	Kupffer cells
TTGCGTCAGACAGTCG-1_1	sample12	Kupffer cells
TTGCTGCAGCACTTTG-1_1	sample12	T & NK cells
TTGGATGCAGACACAG-1_1	sample12	T & NK cells
TTGGGATGTTTCGATG-1_1	sample12	Kupffer cells
TTGGGCGTCGCGATCG-1_1	sample12	Kupffer cells
TTGGGTACACTGAGTT-1_1	sample12	T & NK cells
TTGGGTATCAAACCCA-1_1	sample12	Kupffer cells
TTGGTTTAGAATTGCA-1_1	sample12	Kupffer cells
TTGTGGAGTTCGGCGT-1_1	sample12	T & NK cells
TTGTGTTAGCGTGTTT-1_1	sample12	Kupffer cells
TTGTGTTAGTGGACTG-1_1	sample12	Monocytes & DCs
TTGTGTTCAAACCATC-1_1	sample12	Kupffer cells
TTGTGTTCAACACAGG-1_1	sample12	Kupffer cells
TTGTGTTCAGTAGTGG-1_1	sample12	Kupffer cells
TTGTGTTCATTCACCC-1_1	sample12	T & NK cells
TTGTTCAAGTCAGGGT-1_1	sample12	Kupffer cells
TTGTTTGCATCGGATT-1_1	sample12	Kupffer cells
TTGTTTGGTCGTTCAA-1_1	sample12	Kupffer cells
TTGTTTGTCCCTGGTT-1_1	sample12	Kupffer cells
TTTAGTCCACAGCATT-1_1	sample12	Kupffer cells
TTTAGTCGTAAGCTCT-1_1	sample12	T & NK cells
TTTCAGTAGTAGCTCT-1_1	sample12	Kupffer cells
TTTCATGAGACTCTTG-1_1	sample12	Kupffer cells
TTTCCTCGTCACCGAC-1_1	sample12	Kupffer cells
TTTGGAGCAGACCAAG-1_1	sample12	B cells
TTTGGAGGTAACGATA-1_1	sample12	Kupffer cells
TTTGGTTCAGCTTCGG-1_1	sample12	Kupffer cells
TTTGGTTGTATCACCA-1_1	sample12	Monocytes & DCs
AAACCCAAGCCTCACG-1_2	sample12C	Kupffer cells
AAACCCAGTGGCTGAA-1_2	sample12C	Kupffer cells
AAACCCATCTCGCTCA-1_2	sample12C	Monocytes & DCs
AAACGAACAAGTGATA-1_2	sample12C	T & NK cells
AAACGAAGTAGGCAGT-1_2	sample12C	T & NK cells
AAACGAAGTTAACCTG-1_2	sample12C	Kupffer cells
AAACGAATCTACGCAA-1_2	sample12C	T & NK cells
AAACGCTAGGACTTCT-1_2	sample12C	B cells
AAACGCTAGGATATGT-1_2	sample12C	T & NK cells
AAACGCTCAGCACAAG-1_2	sample12C	T & NK cells
AAACGCTTCACTGAAC-1_2	sample12C	T & NK cells
AAAGAACAGGCTAGCA-1_2	sample12C	Kupffer cells
AAAGGATGTAATGATG-1_2	sample12C	Kupffer cells
AAAGGGCAGTGGTTCT-1_2	sample12C	T & NK cells
AAAGGGCCACTACCGG-1_2	sample12C	T & NK cells
AAAGGTATCAAACGAA-1_2	sample12C	Kupffer cells
AAAGTCCAGCAGGTCA-1_2	sample12C	T & NK cells
AAAGTCCTCCATATGG-1_2	sample12C	Kupffer cells
AAAGTGAAGTATAGGT-1_2	sample12C	Monocytes & DCs
AAAGTGACAGCCTACG-1_2	sample12C	Kupffer cells
AAAGTGAGTATTTCTC-1_2	sample12C	T & NK cells
AAATGGAAGACGGATC-1_2	sample12C	T & NK cells
AAATGGACAAGGCTTT-1_2	sample12C	B cells
AAATGGACAGAGCGTA-1_2	sample12C	Kupffer cells
AAATGGAGTTATGGTC-1_2	sample12C	B cells
AAATGGATCCCTTGTG-1_2	sample12C	Kupffer cells
AAATGGATCTCAACCC-1_2	sample12C	Kupffer cells
AACAAAGAGTCAGCCC-1_2	sample12C	T & NK cells
AACAAAGCAATCGAAA-1_2	sample12C	T & NK cells
AACAAAGGTACCTATG-1_2	sample12C	T & NK cells
AACAAAGGTTAAGGGC-1_2	sample12C	T & NK cells
AACAAAGGTTCGGCTG-1_2	sample12C	T & NK cells
AACAACCAGCTAGCCC-1_2	sample12C	T & NK cells
AACAACCAGGGTACAC-1_2	sample12C	T & NK cells
AACAACCCACTGCATA-1_2	sample12C	Kupffer cells
AACAACCTCATTACCT-1_2	sample12C	B cells
AACAAGACAGTTAGGG-1_2	sample12C	Kupffer cells
AACACACAGGGAGAAT-1_2	sample12C	Kupffer cells
AACACACAGGGATCTG-1_2	sample12C	Kupffer cells
AACACACTCCATAGGT-1_2	sample12C	Monocytes & DCs
AACAGGGAGACACACG-1_2	sample12C	T & NK cells
AACAGGGGTGATAGTA-1_2	sample12C	T & NK cells
AACCAACCATTCCTCG-1_2	sample12C	B cells
AACCAACGTTGGGACA-1_2	sample12C	Monocytes & DCs
AACCACACACAATGAA-1_2	sample12C	Kupffer cells
AACCACAGTGTAGTGG-1_2	sample12C	Kupffer cells
AACCACATCGAGTTGT-1_2	sample12C	B cells
AACCATGGTAGCACGA-1_2	sample12C	Kupffer cells
AACCATGGTATTCCTT-1_2	sample12C	T & NK cells
AACCCAATCAGTGCGC-1_2	sample12C	Kupffer cells
AACCTGACAGACAATA-1_2	sample12C	T & NK cells
AACCTGATCAAGCCTA-1_2	sample12C	Kupffer cells
AACCTTTAGTATGGAT-1_2	sample12C	B cells
AACCTTTCAGGTTCCG-1_2	sample12C	Kupffer cells
AACGAAACATGACGAG-1_2	sample12C	Monocytes & DCs
AACGAAAGTAACCCTA-1_2	sample12C	Kupffer cells
AACGAAATCCGGTAAT-1_2	sample12C	Kupffer cells
AACGGGACAACACAAA-1_2	sample12C	B cells
AACGGGACACGCGGTT-1_2	sample12C	T & NK cells
AACGGGATCCATGAGT-1_2	sample12C	T & NK cells
AACGTCACACTTGGGC-1_2	sample12C	Kupffer cells
AACTTCTAGGCGACAT-1_2	sample12C	T & NK cells
AACTTCTCAAGTGGTG-1_2	sample12C	T & NK cells
AACTTCTCAGCGTGCT-1_2	sample12C	T & NK cells
AACTTCTGTACAAGCG-1_2	sample12C	Kupffer cells
AAGAACAAGGCAATGC-1_2	sample12C	Kupffer cells
AAGACAACAAGCGCTC-1_2	sample12C	T & NK cells
AAGACAACATGAAGCG-1_2	sample12C	Monocytes & DCs
AAGACAATCCGTGCGA-1_2	sample12C	B cells
AAGACTCAGTATTCCG-1_2	sample12C	Kupffer cells
AAGACTCAGTTCGGTT-1_2	sample12C	Kupffer cells
AAGACTCCACAGTCGC-1_2	sample12C	B cells
AAGACTCCAGGTAGTG-1_2	sample12C	B cells
AAGACTCGTGGCACTC-1_2	sample12C	Kupffer cells
AAGACTCTCCGTCCTA-1_2	sample12C	T & NK cells
AAGATAGAGCATCAAA-1_2	sample12C	T & NK cells
AAGATAGCAAGCTGCC-1_2	sample12C	T & NK cells
AAGATAGCACTGAATC-1_2	sample12C	Monocytes & DCs
AAGATAGCAGGCACTC-1_2	sample12C	Kupffer cells
AAGATAGGTATCGCTA-1_2	sample12C	T & NK cells
AAGATAGGTGAGGCAT-1_2	sample12C	Kupffer cells
AAGATAGGTGCAGGAT-1_2	sample12C	T & NK cells
AAGCATCAGAGGTCAC-1_2	sample12C	T & NK cells
AAGCATCCAACTGTGT-1_2	sample12C	Kupffer cells
AAGCATCCACGTTGGC-1_2	sample12C	T & NK cells
AAGCCATAGATACAGT-1_2	sample12C	T & NK cells
AAGCCATAGTGTTCAC-1_2	sample12C	T & NK cells
AAGCGAGAGATTGGGC-1_2	sample12C	B cells
AAGCGAGCAATTGCAC-1_2	sample12C	B cells
AAGCGAGTCAGCATTG-1_2	sample12C	Kupffer cells
AAGGTAAAGAGGCCAT-1_2	sample12C	T & NK cells
AAGGTAAAGTGGTTGG-1_2	sample12C	Kupffer cells
AAGGTAACACGCTGCA-1_2	sample12C	Kupffer cells
AAGGTAAGTAGCGCTC-1_2	sample12C	B cells
AAGTACCAGCTACTAC-1_2	sample12C	B cells
AAGTCGTAGAAGGGAT-1_2	sample12C	T & NK cells
AAGTCGTGTGACTGAG-1_2	sample12C	T & NK cells
AAGTGAAAGATTAGTG-1_2	sample12C	T & NK cells
AAGTGAACAGCCGTCA-1_2	sample12C	Kupffer cells
AAGTTCGCAATTGCTG-1_2	sample12C	T & NK cells
AAGTTCGCATAGAAAC-1_2	sample12C	B cells
AAGTTCGTCTCCCATG-1_2	sample12C	Kupffer cells
AATAGAGAGACCTTTG-1_2	sample12C	Kupffer cells
AATAGAGCAACGTAAA-1_2	sample12C	B cells
AATAGAGTCGTTGCCT-1_2	sample12C	T & NK cells
AATCACGCAAAGAACT-1_2	sample12C	Monocytes & DCs
AATCGACAGATTCGAA-1_2	sample12C	Kupffer cells
AATCGACGTTGGATCT-1_2	sample12C	T & NK cells
AATCGACTCTGGCTGG-1_2	sample12C	Kupffer cells
AATCGTGAGCATCCCG-1_2	sample12C	T & NK cells
AATCGTGAGGCTAACG-1_2	sample12C	T & NK cells
AATCGTGTCATCTACT-1_2	sample12C	Monocytes & DCs
AATCGTGTCCATAAGC-1_2	sample12C	Kupffer cells
AATGAAGAGGCGATAC-1_2	sample12C	T & NK cells
AATGAAGCAATCTCGA-1_2	sample12C	Kupffer cells
AATGAAGGTCTGATAC-1_2	sample12C	Kupffer cells
AATGACCGTTTGTTCT-1_2	sample12C	B cells
AATGACCTCGGTCACG-1_2	sample12C	T & NK cells
AATGCCAGTCTGTGAT-1_2	sample12C	Kupffer cells
AATGCCAGTTGAATCC-1_2	sample12C	T & NK cells
AATGGAAAGTATAGAC-1_2	sample12C	B cells
AATGGAACAAGTTCCA-1_2	sample12C	T & NK cells
AATGGAAGTAGCGCTC-1_2	sample12C	Kupffer cells
AATGGAATCCTAAGTG-1_2	sample12C	B cells
AATGGCTCAGGTCTCG-1_2	sample12C	B cells
AATGGCTTCCTTGAAG-1_2	sample12C	Kupffer cells
AATGGCTTCGCCGATG-1_2	sample12C	T & NK cells
AATTCCTAGGGCATGT-1_2	sample12C	Kupffer cells
AATTTCCGTATTCCTT-1_2	sample12C	Kupffer cells
AATTTCCGTCTCAGAT-1_2	sample12C	Kupffer cells
ACAACCAAGAGAGCGG-1_2	sample12C	Monocytes & DCs
ACAACCACAAGAGTGC-1_2	sample12C	Kupffer cells
ACAACCACACAAGTGG-1_2	sample12C	B cells
ACAACCACACCCTAGG-1_2	sample12C	Kupffer cells
ACAAGCTCAAACTAGA-1_2	sample12C	T & NK cells
ACAAGCTCACCTATCC-1_2	sample12C	T & NK cells
ACAAGCTCAGCTGGTC-1_2	sample12C	Kupffer cells
ACAAGCTTCCTCGATC-1_2	sample12C	Kupffer cells
ACAAGCTTCTTCTAAC-1_2	sample12C	Kupffer cells
ACACAGTAGGGTTTCT-1_2	sample12C	B cells
ACACAGTGTAGGACCA-1_2	sample12C	T & NK cells
ACACAGTTCGACATAC-1_2	sample12C	Kupffer cells
ACACCAAGTGTTGAGG-1_2	sample12C	T & NK cells
ACACCAAGTTGCAAGG-1_2	sample12C	T & NK cells
ACACGCGAGCGGTAGT-1_2	sample12C	Kupffer cells
ACACGCGCATCCTCAC-1_2	sample12C	Kupffer cells
ACACGCGTCGCTGTTC-1_2	sample12C	Kupffer cells
ACACGCGTCTGGTGGC-1_2	sample12C	Kupffer cells
ACACTGAAGCACCCAC-1_2	sample12C	B cells
ACACTGAAGGCCACTC-1_2	sample12C	T & NK cells
ACACTGACACCGCTGA-1_2	sample12C	B cells
ACACTGAGTACACGCC-1_2	sample12C	T & NK cells
ACACTGAGTAGAGGAA-1_2	sample12C	T & NK cells
ACACTGATCTTAGTTC-1_2	sample12C	T & NK cells
ACAGAAAAGACAGCGT-1_2	sample12C	T & NK cells
ACAGAAAAGTTTCTTC-1_2	sample12C	Kupffer cells
ACAGCCGAGAGCTTTC-1_2	sample12C	T & NK cells
ACAGCCGCAAGCGAAC-1_2	sample12C	T & NK cells
ACAGCCGCAAGTTGGG-1_2	sample12C	Kupffer cells
ACAGCCGCATAGGTAA-1_2	sample12C	T & NK cells
ACAGGGAAGCACTAGG-1_2	sample12C	Kupffer cells
ACAGGGACACGGCACT-1_2	sample12C	Kupffer cells
ACAGGGAGTCCCTCAT-1_2	sample12C	T & NK cells
ACAGGGATCTTTGCTA-1_2	sample12C	Kupffer cells
ACATCCCAGGTCGTCC-1_2	sample12C	T & NK cells
ACATCCCTCCAGCAAT-1_2	sample12C	T & NK cells
ACATCGAAGATCGCTT-1_2	sample12C	Kupffer cells
ACATCGACAACAGCCC-1_2	sample12C	T & NK cells
ACATCGACAGTCGTTA-1_2	sample12C	Kupffer cells
ACATCGACAGTGAGCA-1_2	sample12C	Kupffer cells
ACATCGAGTCACTCTC-1_2	sample12C	Monocytes & DCs
ACATCGAGTTTCTATC-1_2	sample12C	Kupffer cells
ACATCGATCACAATGC-1_2	sample12C	B cells
ACATCGATCATCCTGC-1_2	sample12C	Kupffer cells
ACATCGATCGACGCTG-1_2	sample12C	T & NK cells
ACATCGATCTTGGAAC-1_2	sample12C	Kupffer cells
ACATGCAAGAAGTGTT-1_2	sample12C	Kupffer cells
ACATGCAAGCCGAACA-1_2	sample12C	Kupffer cells
ACATGCAAGCCTCGTG-1_2	sample12C	T & NK cells
ACATGCAAGGTGGTTG-1_2	sample12C	Kupffer cells
ACATGCACACGGTGAA-1_2	sample12C	B cells
ACATGCACACTGCATA-1_2	sample12C	T & NK cells
ACATTTCAGACTTAAG-1_2	sample12C	Kupffer cells
ACATTTCAGTCCGCCA-1_2	sample12C	Kupffer cells
ACATTTCGTTTGTTCT-1_2	sample12C	T & NK cells
ACCAAACTCAGTAGGG-1_2	sample12C	Kupffer cells
ACCAACAAGAGTCGAC-1_2	sample12C	Kupffer cells
ACCAACAAGTATGGCG-1_2	sample12C	B cells
ACCAACAGTGAATATG-1_2	sample12C	T & NK cells
ACCAACAGTGCCGTAC-1_2	sample12C	Kupffer cells
ACCAACAGTTCTAACG-1_2	sample12C	Kupffer cells
ACCACAAAGATGGTCG-1_2	sample12C	Kupffer cells
ACCACAAAGTTTCGGT-1_2	sample12C	B cells
ACCACAACACGCTGAC-1_2	sample12C	Kupffer cells
ACCATTTCAACAGATA-1_2	sample12C	T & NK cells
ACCATTTCATAATCGC-1_2	sample12C	T & NK cells
ACCATTTTCATGAGTC-1_2	sample12C	Kupffer cells
ACCCAAAAGCCGAATG-1_2	sample12C	Kupffer cells
ACCCAAAAGGTTACAA-1_2	sample12C	T & NK cells
ACCCAAACACGTTCGG-1_2	sample12C	T & NK cells
ACCCAAATCACAGAGG-1_2	sample12C	T & NK cells
ACCCTCAAGGCTCTCG-1_2	sample12C	Kupffer cells
ACCCTCACAAATGATG-1_2	sample12C	T & NK cells
ACCCTCACACAAGTTC-1_2	sample12C	Kupffer cells
ACCCTCAGTAGGGTAC-1_2	sample12C	Monocytes & DCs
ACCCTTGAGCAGTCTT-1_2	sample12C	Kupffer cells
ACCCTTGCAATCGCGC-1_2	sample12C	Monocytes & DCs
ACCCTTGCACGGGTAA-1_2	sample12C	Kupffer cells
ACCCTTGCATGAAGCG-1_2	sample12C	B cells
ACCCTTGTCCTATGGA-1_2	sample12C	Kupffer cells
ACCGTTCAGACCATAA-1_2	sample12C	T & NK cells
ACCGTTCAGATCCCGC-1_2	sample12C	T & NK cells
ACCGTTCGTCCTGGGT-1_2	sample12C	T & NK cells
ACCGTTCGTGGTTTAC-1_2	sample12C	Kupffer cells
ACCTACCAGCGAAACC-1_2	sample12C	Kupffer cells
ACCTACCAGTGGACTG-1_2	sample12C	B cells
ACCTACCCAGCTGTAT-1_2	sample12C	Kupffer cells
ACCTGAATCAAACGAA-1_2	sample12C	T & NK cells
ACCTGTCCAAGAGTAT-1_2	sample12C	B cells
ACCTGTCCAAGTTCCA-1_2	sample12C	Kupffer cells
ACCTGTCCAGCTGAAG-1_2	sample12C	B cells
ACCTGTCTCGTTCATT-1_2	sample12C	Kupffer cells
ACGATCAAGTATCTGC-1_2	sample12C	Kupffer cells
ACGATGTCAACATACC-1_2	sample12C	Kupffer cells
ACGATGTCATGGCCAC-1_2	sample12C	Monocytes & DCs
ACGGAAGCACTATCGA-1_2	sample12C	Kupffer cells
ACGGAAGCACTGTGAT-1_2	sample12C	Kupffer cells
ACGGAAGGTCAACGCC-1_2	sample12C	T & NK cells
ACGGAAGGTCTTACTT-1_2	sample12C	Kupffer cells
ACGGAAGGTTAGAAGT-1_2	sample12C	Kupffer cells
ACGGGTCCAAGCCATT-1_2	sample12C	T & NK cells
ACGGGTCCACCGAATT-1_2	sample12C	T & NK cells
ACGGTCGCACACGTGC-1_2	sample12C	B cells
ACGGTCGCACCGTGGT-1_2	sample12C	Monocytes & DCs
ACGGTCGGTGTCGATT-1_2	sample12C	T & NK cells
ACGGTCGTCGCTATTT-1_2	sample12C	T & NK cells
ACGGTTACAAAGGATT-1_2	sample12C	T & NK cells
ACGGTTAGTCTATGAC-1_2	sample12C	B cells
ACGGTTATCCGGTAAT-1_2	sample12C	T & NK cells
ACGGTTATCGCAACAT-1_2	sample12C	Kupffer cells
ACGTAACAGATACTGA-1_2	sample12C	Kupffer cells
ACGTAACCACACCGCA-1_2	sample12C	Monocytes & DCs
ACGTACAGTGTAAATG-1_2	sample12C	Kupffer cells
ACGTACATCTTCGCTG-1_2	sample12C	Kupffer cells
ACGTAGTAGTCCCGGT-1_2	sample12C	T & NK cells
ACGTAGTCACAAGGTG-1_2	sample12C	Kupffer cells
ACGTAGTTCCGACAGC-1_2	sample12C	T & NK cells
ACGTAGTTCGCTAGCG-1_2	sample12C	Kupffer cells
ACGTCCTTCTTGGGCG-1_2	sample12C	Kupffer cells
ACTACGACACGTGAGA-1_2	sample12C	T & NK cells
ACTATCTAGCTGGCTC-1_2	sample12C	T & NK cells
ACTATCTCACTCTAGA-1_2	sample12C	Kupffer cells
ACTATCTCACTGAGGA-1_2	sample12C	T & NK cells
ACTATCTTCACTTGGA-1_2	sample12C	T & NK cells
ACTATGGAGCGTACAG-1_2	sample12C	T & NK cells
ACTATTCAGACATACA-1_2	sample12C	T & NK cells
ACTATTCCAGTCTGGC-1_2	sample12C	T & NK cells
ACTATTCGTACGTACT-1_2	sample12C	Monocytes & DCs
ACTATTCTCTGGCCGA-1_2	sample12C	B cells
ACTCCCACATCGATAC-1_2	sample12C	Kupffer cells
ACTCCCATCTCCGATC-1_2	sample12C	T & NK cells
ACTCTCGCACAGTATC-1_2	sample12C	B cells
ACTGATGAGAGGCTGT-1_2	sample12C	Kupffer cells
ACTGATGCATGAATCC-1_2	sample12C	Kupffer cells
ACTGATGGTACTCGAT-1_2	sample12C	T & NK cells
ACTGATGTCGCATTGA-1_2	sample12C	T & NK cells
ACTGCAAAGAATTCAG-1_2	sample12C	T & NK cells
ACTGCAAAGTTTGAGA-1_2	sample12C	Kupffer cells
ACTGCAACAATTGGTC-1_2	sample12C	Kupffer cells
ACTGCAAGTATGGTAA-1_2	sample12C	Kupffer cells
ACTGCAAGTCTGCAAT-1_2	sample12C	Kupffer cells
ACTGCAATCTTTCCAA-1_2	sample12C	T & NK cells
ACTGTCCGTGACATCT-1_2	sample12C	T & NK cells
ACTTAGGCATGAGAAT-1_2	sample12C	Kupffer cells
ACTTAGGGTAGTGGCA-1_2	sample12C	T & NK cells
ACTTAGGGTCAGTCTA-1_2	sample12C	T & NK cells
ACTTATCAGCATCAAA-1_2	sample12C	Kupffer cells
ACTTATCCAAATCAGA-1_2	sample12C	T & NK cells
ACTTATCCACGTCATA-1_2	sample12C	B cells
ACTTATCCAGAACATA-1_2	sample12C	Kupffer cells
ACTTATCCATCAGCTA-1_2	sample12C	T & NK cells
ACTTATCGTCCGAAGA-1_2	sample12C	T & NK cells
ACTTCCGAGACCTCCG-1_2	sample12C	T & NK cells
ACTTCCGCATGACCCG-1_2	sample12C	Kupffer cells
ACTTCCGGTACGAGCA-1_2	sample12C	Kupffer cells
ACTTCGCCAGTTTCGA-1_2	sample12C	T & NK cells
ACTTCGCCATGAAAGT-1_2	sample12C	T & NK cells
ACTTCGCTCACCGGTG-1_2	sample12C	T & NK cells
ACTTCGCTCTCATAGG-1_2	sample12C	T & NK cells
ACTTTCACATCCTATT-1_2	sample12C	B cells
ACTTTGTAGCACGTCC-1_2	sample12C	T & NK cells
ACTTTGTCAAGACGGT-1_2	sample12C	T & NK cells
ACTTTGTCACACTGGC-1_2	sample12C	Monocytes & DCs
ACTTTGTCATGGAATA-1_2	sample12C	Kupffer cells
ACTTTGTTCGCCAGAC-1_2	sample12C	T & NK cells
AGAAATGCAAATTAGG-1_2	sample12C	T & NK cells
AGAAATGCACTTCAGA-1_2	sample12C	Kupffer cells
AGAAATGGTAACATCC-1_2	sample12C	T & NK cells
AGAACAACAGCGACCT-1_2	sample12C	T & NK cells
AGAACAAGTGAAAGTT-1_2	sample12C	B cells
AGAACAATCCAGCAAT-1_2	sample12C	B cells
AGAACAATCCTTCTAA-1_2	sample12C	Kupffer cells
AGAACCTAGACAACAT-1_2	sample12C	T & NK cells
AGAACCTAGTGCTACT-1_2	sample12C	T & NK cells
AGAACCTCAATCCTTT-1_2	sample12C	Kupffer cells
AGAACCTCAGGGAATC-1_2	sample12C	Kupffer cells
AGAACCTGTATCTTCT-1_2	sample12C	B cells
AGAACCTGTTGTTGAC-1_2	sample12C	T & NK cells
AGAAGCGAGACGACTG-1_2	sample12C	Monocytes & DCs
AGAAGCGGTCACAGTT-1_2	sample12C	T & NK cells
AGAAGCGGTGTCCATA-1_2	sample12C	T & NK cells
AGAAGTACACTGTGAT-1_2	sample12C	Kupffer cells
AGAAGTACATACATCG-1_2	sample12C	Monocytes & DCs
AGACAAAAGCTTGTGT-1_2	sample12C	Kupffer cells
AGACAAACAACATACC-1_2	sample12C	T & NK cells
AGACAAACAGGTGTGA-1_2	sample12C	T & NK cells
AGACAAAGTCTCCCTA-1_2	sample12C	T & NK cells
AGACAAATCGCCAGAC-1_2	sample12C	Kupffer cells
AGACACTAGCAGTAAT-1_2	sample12C	B cells
AGACACTAGGATTTGA-1_2	sample12C	Kupffer cells
AGACACTAGTGCGCTC-1_2	sample12C	Kupffer cells
AGACACTGTCACTCAA-1_2	sample12C	Kupffer cells
AGACACTTCCCAGGAC-1_2	sample12C	Kupffer cells
AGACAGGTCGCTCTCA-1_2	sample12C	T & NK cells
AGACCATCACTTACAG-1_2	sample12C	T & NK cells
AGACCATGTGTACAGG-1_2	sample12C	T & NK cells
AGACCATTCGAGCTGC-1_2	sample12C	T & NK cells
AGACCCGCAAAGAACT-1_2	sample12C	Kupffer cells
AGACCCGTCATGCATG-1_2	sample12C	Kupffer cells
AGACTCAAGTATGAAC-1_2	sample12C	B cells
AGACTCACAGCATACT-1_2	sample12C	Kupffer cells
AGAGAATAGTAGCCAG-1_2	sample12C	Kupffer cells
AGAGAATGTACGTGTT-1_2	sample12C	Kupffer cells
AGAGAGCGTTTCTATC-1_2	sample12C	T & NK cells
AGAGCAGAGGGTCACA-1_2	sample12C	Kupffer cells
AGATAGACATCGCTGG-1_2	sample12C	T & NK cells
AGATAGATCCACAGCG-1_2	sample12C	Kupffer cells
AGATAGATCCGATAAC-1_2	sample12C	Monocytes & DCs
AGATCCAAGACATCCT-1_2	sample12C	Monocytes & DCs
AGATCCAAGACATGCG-1_2	sample12C	Kupffer cells
AGATCCACACCATTCC-1_2	sample12C	T & NK cells
AGATCCATCAGGTGTT-1_2	sample12C	B cells
AGATCGTAGCAACAAT-1_2	sample12C	Kupffer cells
AGATCGTCATACACCA-1_2	sample12C	Kupffer cells
AGATGAACAGCAATTC-1_2	sample12C	Kupffer cells
AGATGAAGTAGGCTGA-1_2	sample12C	Kupffer cells
AGATGAATCGCCCAGA-1_2	sample12C	T & NK cells
AGATGCTCAGGTTCGC-1_2	sample12C	T & NK cells
AGCATCAGTAGCTTGT-1_2	sample12C	Monocytes & DCs
AGCATCATCGTAACCA-1_2	sample12C	Kupffer cells
AGCATCATCTGCATGA-1_2	sample12C	T & NK cells
AGCATCATCTTTCCAA-1_2	sample12C	T & NK cells
AGCCAATGTGATACTC-1_2	sample12C	T & NK cells
AGCCAATGTTAGGACG-1_2	sample12C	Kupffer cells
AGCCAATTCAGAACCT-1_2	sample12C	T & NK cells
AGCCACGCAAGGAGTC-1_2	sample12C	T & NK cells
AGCCACGGTTAGGCCC-1_2	sample12C	T & NK cells
AGCCACGTCGGCATAT-1_2	sample12C	B cells
AGCGATTAGTTAGTAG-1_2	sample12C	Kupffer cells
AGCGATTTCCACGTCT-1_2	sample12C	B cells
AGCGCCAAGCAAGGAA-1_2	sample12C	T & NK cells
AGCGCCATCATGCCAA-1_2	sample12C	Kupffer cells
AGCGCTGAGGTGAGAA-1_2	sample12C	Kupffer cells
AGCGCTGCACAGCTGC-1_2	sample12C	Kupffer cells
AGCGCTGGTCAAGGCA-1_2	sample12C	Kupffer cells
AGCTACACACTGTGTA-1_2	sample12C	T & NK cells
AGCTACAGTAATCAAG-1_2	sample12C	T & NK cells
AGCTACATCACAGAGG-1_2	sample12C	T & NK cells
AGCTACATCATTCCTA-1_2	sample12C	Kupffer cells
AGCTACATCCGGTAGC-1_2	sample12C	Monocytes & DCs
AGCTCAAGTAATTGGA-1_2	sample12C	T & NK cells
AGCTCAATCGTGGCGT-1_2	sample12C	T & NK cells
AGCTTCCAGGTAAGAG-1_2	sample12C	T & NK cells
AGCTTCCTCAACTTTC-1_2	sample12C	T & NK cells
AGGAAATAGGCCCAAA-1_2	sample12C	Kupffer cells
AGGAATACACCAATTG-1_2	sample12C	T & NK cells
AGGAATATCAACACGT-1_2	sample12C	T & NK cells
AGGACTTAGAAGGATG-1_2	sample12C	Kupffer cells
AGGACTTCAACGTTAC-1_2	sample12C	Kupffer cells
AGGACTTCACCGTACG-1_2	sample12C	B cells
AGGACTTCACTGAATC-1_2	sample12C	Kupffer cells
AGGACTTTCTGTCCGT-1_2	sample12C	Monocytes & DCs
AGGAGGTCAGGCACTC-1_2	sample12C	Kupffer cells
AGGAGGTGTACGAGCA-1_2	sample12C	Monocytes & DCs
AGGAGGTTCTCGAACA-1_2	sample12C	Kupffer cells
AGGATAAAGCACGATG-1_2	sample12C	Kupffer cells
AGGATAAAGTGGTGAC-1_2	sample12C	Kupffer cells
AGGATAACACAAGGTG-1_2	sample12C	B cells
AGGATAATCTGCGGCA-1_2	sample12C	Monocytes & DCs
AGGATAATCTTACGTT-1_2	sample12C	Kupffer cells
AGGATCTGTAGATGTA-1_2	sample12C	Kupffer cells
AGGCATTAGAAACACT-1_2	sample12C	Kupffer cells
AGGCATTCAGCTACCG-1_2	sample12C	Kupffer cells
AGGCATTGTATACGGG-1_2	sample12C	Kupffer cells
AGGCATTGTCATATGC-1_2	sample12C	Kupffer cells
AGGCATTGTGCTATTG-1_2	sample12C	Kupffer cells
AGGCATTTCGGAGTAG-1_2	sample12C	T & NK cells
AGGCCACCATCGGCCA-1_2	sample12C	T & NK cells
AGGCCACGTAAGGCCA-1_2	sample12C	B cells
AGGCCACGTACCGTGC-1_2	sample12C	Kupffer cells
AGGCCACGTTCGGTTA-1_2	sample12C	Kupffer cells
AGGCCACTCCAGGACC-1_2	sample12C	B cells
AGGCCACTCTAGGCAT-1_2	sample12C	T & NK cells
AGGCTGCCAAGCAGGT-1_2	sample12C	T & NK cells
AGGCTGCCATTCAGCA-1_2	sample12C	T & NK cells
AGGCTGCGTCTCGACG-1_2	sample12C	T & NK cells
AGGCTGCGTGGCCACT-1_2	sample12C	B cells
AGGGAGTTCGGAAGGT-1_2	sample12C	T & NK cells
AGGGCCTAGTACGAGC-1_2	sample12C	T & NK cells
AGGGCCTCAAGCCTGC-1_2	sample12C	Kupffer cells
AGGGCCTGTTGGACCC-1_2	sample12C	Kupffer cells
AGGGCCTTCAAGTGTC-1_2	sample12C	T & NK cells
AGGGCCTTCCTCTTTC-1_2	sample12C	Kupffer cells
AGGGCTCAGAGGGTAA-1_2	sample12C	T & NK cells
AGGGCTCCACTTACAG-1_2	sample12C	Kupffer cells
AGGGTCCCACCCGTAG-1_2	sample12C	T & NK cells
AGGGTCCGTCGTGATT-1_2	sample12C	T & NK cells
AGGGTGAGTTGACGGA-1_2	sample12C	Monocytes & DCs
AGGTAGGAGTTACGTC-1_2	sample12C	Kupffer cells
AGGTAGGTCCCGAGTG-1_2	sample12C	T & NK cells
AGGTCATGTCACCGAC-1_2	sample12C	T & NK cells
AGGTCTAAGCTACAAA-1_2	sample12C	Monocytes & DCs
AGGTCTACATCTCGTC-1_2	sample12C	Kupffer cells
AGGTCTATCTTCGGAA-1_2	sample12C	T & NK cells
AGGTGTTCAGGCCCTA-1_2	sample12C	Kupffer cells
AGGTGTTCATGAGTAA-1_2	sample12C	B cells
AGGTGTTCATTGAAGA-1_2	sample12C	Kupffer cells
AGGTGTTGTATCATGC-1_2	sample12C	B cells
AGGTTACAGTGCGCTC-1_2	sample12C	Kupffer cells
AGGTTACCAAACGGCA-1_2	sample12C	B cells
AGGTTACTCGTGCGAC-1_2	sample12C	T & NK cells
AGGTTGTTCGCTGTTC-1_2	sample12C	T & NK cells
AGTAACCGTACTCAAC-1_2	sample12C	Kupffer cells
AGTAACCTCAGCACCG-1_2	sample12C	B cells
AGTAACCTCCTACCGT-1_2	sample12C	Kupffer cells
AGTAACCTCCTAGAGT-1_2	sample12C	T & NK cells
AGTACCAGTGGATTTC-1_2	sample12C	Kupffer cells
AGTACTGAGAGTATAC-1_2	sample12C	T & NK cells
AGTACTGCATAACCCA-1_2	sample12C	Kupffer cells
AGTACTGGTTCTCCCA-1_2	sample12C	Kupffer cells
AGTACTGTCGTTCTGC-1_2	sample12C	Monocytes & DCs
AGTACTGTCTTTCCGG-1_2	sample12C	Kupffer cells
AGTAGCTCACATGTTG-1_2	sample12C	Kupffer cells
AGTAGCTTCGCCGAAC-1_2	sample12C	Kupffer cells
AGTAGCTTCGTTAGTG-1_2	sample12C	Kupffer cells
AGTAGTCCACTGCATA-1_2	sample12C	T & NK cells
AGTAGTCGTCATAAAG-1_2	sample12C	Kupffer cells
AGTAGTCTCCAGTTCC-1_2	sample12C	T & NK cells
AGTCATGGTCGAATTC-1_2	sample12C	Kupffer cells
AGTCATGTCGTGAGAG-1_2	sample12C	Kupffer cells
AGTCTCCTCAATCTCT-1_2	sample12C	Kupffer cells
AGTGACTAGAACTTCC-1_2	sample12C	Kupffer cells
AGTGACTAGTGTTCAC-1_2	sample12C	T & NK cells
AGTGACTTCAATCCAG-1_2	sample12C	Kupffer cells
AGTGACTTCTCAACGA-1_2	sample12C	Kupffer cells
AGTGATCCAACTACGT-1_2	sample12C	Kupffer cells
AGTGATCCACAATCTG-1_2	sample12C	Kupffer cells
AGTGATCCACTTCAGA-1_2	sample12C	T & NK cells
AGTGATCTCCGGTAGC-1_2	sample12C	Kupffer cells
AGTGCCGGTACAGTTC-1_2	sample12C	T & NK cells
AGTGCCGGTGCTGCAC-1_2	sample12C	Kupffer cells
AGTGTTGAGAGAGCAA-1_2	sample12C	B cells
AGTGTTGAGCATTTCG-1_2	sample12C	T & NK cells
AGTTAGCAGCGGACAT-1_2	sample12C	Kupffer cells
AGTTAGCGTACAGAAT-1_2	sample12C	Kupffer cells
AGTTAGCGTAGATTGA-1_2	sample12C	Kupffer cells
AGTTCCCCAAACCACT-1_2	sample12C	Kupffer cells
AGTTCCCGTATTAAGG-1_2	sample12C	Kupffer cells
AGTTCCCGTGGTAACG-1_2	sample12C	Kupffer cells
AGTTCGAGTAGCCCTG-1_2	sample12C	T & NK cells
AGTTCGATCCCGTTCA-1_2	sample12C	T & NK cells
AGTTCGATCTGACCCT-1_2	sample12C	Kupffer cells
ATACCGACAAGGTCTT-1_2	sample12C	Kupffer cells
ATACCGACATGAGAAT-1_2	sample12C	B cells
ATACCTTAGGCACAAC-1_2	sample12C	T & NK cells
ATACCTTCATCCGCGA-1_2	sample12C	Kupffer cells
ATACCTTGTAGACAGC-1_2	sample12C	T & NK cells
ATACCTTGTCTCTCTG-1_2	sample12C	Kupffer cells
ATACCTTTCGAGCCTG-1_2	sample12C	Kupffer cells
ATACCTTTCTGTTGGA-1_2	sample12C	B cells
ATACCTTTCTTCCCAG-1_2	sample12C	T & NK cells
ATACTTCAGGTCCAGA-1_2	sample12C	B cells
ATACTTCCAGGTCTCG-1_2	sample12C	T & NK cells
ATACTTCCATACCACA-1_2	sample12C	Kupffer cells
ATACTTCGTCCATAGT-1_2	sample12C	T & NK cells
ATACTTCTCCGCGATG-1_2	sample12C	Kupffer cells
ATAGACCAGATTGACA-1_2	sample12C	Kupffer cells
ATAGACCGTCGTATTG-1_2	sample12C	Kupffer cells
ATAGACCTCGCCAGAC-1_2	sample12C	T & NK cells
ATAGAGACAGACCTAT-1_2	sample12C	T & NK cells
ATAGGCTCACTACGGC-1_2	sample12C	B cells
ATAGGCTGTGGCTAGA-1_2	sample12C	T & NK cells
ATAGGCTTCTTCTGTA-1_2	sample12C	Kupffer cells
ATATCCTAGAGCCTGA-1_2	sample12C	T & NK cells
ATATCCTTCTCGGTCT-1_2	sample12C	Kupffer cells
ATCACAGAGTCCCGAC-1_2	sample12C	Kupffer cells
ATCACAGCACAAAGCG-1_2	sample12C	Kupffer cells
ATCACAGCAGGTATGG-1_2	sample12C	T & NK cells
ATCACAGGTTGGGCCT-1_2	sample12C	T & NK cells
ATCACGAAGGTGCGAT-1_2	sample12C	Kupffer cells
ATCACTTCAGGTAGTG-1_2	sample12C	Kupffer cells
ATCACTTGTACACTCA-1_2	sample12C	Kupffer cells
ATCAGGTCAAGTACCT-1_2	sample12C	Kupffer cells
ATCAGGTGTAGCTTGT-1_2	sample12C	Kupffer cells
ATCAGGTGTGTGGTCC-1_2	sample12C	T & NK cells
ATCATTCCAATTGCAC-1_2	sample12C	T & NK cells
ATCATTCCAGGTGACA-1_2	sample12C	Kupffer cells
ATCATTCCATTGACAC-1_2	sample12C	T & NK cells
ATCATTCGTTAAACAG-1_2	sample12C	T & NK cells
ATCATTCTCGGTGTAT-1_2	sample12C	Kupffer cells
ATCCACCCAAATCGGG-1_2	sample12C	Kupffer cells
ATCCATTCACTGTGAT-1_2	sample12C	B cells
ATCCATTCAGTTCACA-1_2	sample12C	Kupffer cells
ATCCATTGTGTCTTCC-1_2	sample12C	Monocytes & DCs
ATCCATTGTTGCTGAT-1_2	sample12C	Monocytes & DCs
ATCCCTGAGCCATTCA-1_2	sample12C	Kupffer cells
ATCCCTGAGTAAGCAT-1_2	sample12C	Kupffer cells
ATCCCTGCAAACACGG-1_2	sample12C	Kupffer cells
ATCCCTGGTGAGATAT-1_2	sample12C	Kupffer cells
ATCCCTGTCAGCTTGA-1_2	sample12C	T & NK cells
ATCCGTCAGCAACAGC-1_2	sample12C	Kupffer cells
ATCCGTCAGCAGGCAT-1_2	sample12C	B cells
ATCCGTCAGTCGCGAA-1_2	sample12C	T & NK cells
ATCCTATAGCGCCCAT-1_2	sample12C	B cells
ATCCTATAGTAGTCCT-1_2	sample12C	B cells
ATCCTATAGTTCATGC-1_2	sample12C	Kupffer cells
ATCCTATCAGCACACC-1_2	sample12C	Kupffer cells
ATCCTATTCATCGACA-1_2	sample12C	Kupffer cells
ATCCTATTCTAGCCAA-1_2	sample12C	T & NK cells
ATCGATGAGGGTCACA-1_2	sample12C	T & NK cells
ATCGATGGTGTACATC-1_2	sample12C	T & NK cells
ATCGATGTCCGTGGGT-1_2	sample12C	B cells
ATCGCCTAGACGTCCC-1_2	sample12C	T & NK cells
ATCGCCTAGATGAACT-1_2	sample12C	T & NK cells
ATCGCCTCAAGTCCCG-1_2	sample12C	Kupffer cells
ATCGGATAGAACAAGG-1_2	sample12C	Kupffer cells
ATCGGATAGCCTGTCG-1_2	sample12C	T & NK cells
ATCGGATAGCGCTTCG-1_2	sample12C	Monocytes & DCs
ATCGGATCATCATCTT-1_2	sample12C	T & NK cells
ATCGGCGAGATCCTAC-1_2	sample12C	T & NK cells
ATCGTAGGTATGACAA-1_2	sample12C	B cells
ATCGTAGGTGCTAGCC-1_2	sample12C	T & NK cells
ATCGTAGTCTCCAAGA-1_2	sample12C	T & NK cells
ATCGTCCGTTCTTCAT-1_2	sample12C	Monocytes & DCs
ATCGTCCTCACCTCGT-1_2	sample12C	T & NK cells
ATCGTCCTCATGGAGG-1_2	sample12C	B cells
ATCGTCCTCGAGAGAC-1_2	sample12C	Kupffer cells
ATCGTGAGTGACAGCA-1_2	sample12C	Kupffer cells
ATCGTGAGTGAGCCAA-1_2	sample12C	Monocytes & DCs
ATCTCTAAGTATGATG-1_2	sample12C	Monocytes & DCs
ATCTCTACACAAATCC-1_2	sample12C	Kupffer cells
ATCTCTAGTGATGAAT-1_2	sample12C	Monocytes & DCs
ATCTCTAGTTGCTCAA-1_2	sample12C	T & NK cells
ATCTTCAGTCGAGCTC-1_2	sample12C	Monocytes & DCs
ATCTTCATCATGCATG-1_2	sample12C	T & NK cells
ATCTTCATCTTAGTTC-1_2	sample12C	T & NK cells
ATGAAAGAGCAAATGT-1_2	sample12C	T & NK cells
ATGAAAGCACACCGAC-1_2	sample12C	T & NK cells
ATGAAAGCACGCGTCA-1_2	sample12C	Kupffer cells
ATGAAAGCATGTTCAG-1_2	sample12C	T & NK cells
ATGAAAGTCTCTCTTC-1_2	sample12C	Kupffer cells
ATGACCAAGACAACAT-1_2	sample12C	B cells
ATGACCAGTCACTGAT-1_2	sample12C	Monocytes & DCs
ATGACCATCGCTAATG-1_2	sample12C	T & NK cells
ATGACCATCGCTCTAC-1_2	sample12C	T & NK cells
ATGAGGGAGTTGAATG-1_2	sample12C	Kupffer cells
ATGAGGGCAGCAGTAG-1_2	sample12C	T & NK cells
ATGAGGGCATCATTGG-1_2	sample12C	T & NK cells
ATGAGGGGTTTCGTTT-1_2	sample12C	Kupffer cells
ATGAGGGTCAAGATAG-1_2	sample12C	Monocytes & DCs
ATGAGGGTCACCTACC-1_2	sample12C	Kupffer cells
ATGAGTCCAACCCGCA-1_2	sample12C	Kupffer cells
ATGAGTCTCACGATCA-1_2	sample12C	Kupffer cells
ATGAGTCTCTCCGAAA-1_2	sample12C	Kupffer cells
ATGATCGAGTAAGAGG-1_2	sample12C	T & NK cells
ATGATCGCAGGTCCCA-1_2	sample12C	Kupffer cells
ATGATCGCAGTATGAA-1_2	sample12C	B cells
ATGATCGGTCACGACC-1_2	sample12C	Monocytes & DCs
ATGATCGGTGCTGATT-1_2	sample12C	B cells
ATGATCGGTTCGGCCA-1_2	sample12C	T & NK cells
ATGATCGTCTCCGCAT-1_2	sample12C	Monocytes & DCs
ATGCATGAGGTTGTTC-1_2	sample12C	B cells
ATGCCTCCACAGGATG-1_2	sample12C	T & NK cells
ATGCCTCGTAGCTGTT-1_2	sample12C	T & NK cells
ATGCCTCGTTGCCGCA-1_2	sample12C	B cells
ATGCCTCTCCCTCATG-1_2	sample12C	Kupffer cells
ATGCCTCTCGGCATCG-1_2	sample12C	T & NK cells
ATGCGATCAACACAGG-1_2	sample12C	Kupffer cells
ATGCGATTCAGCTGTA-1_2	sample12C	Kupffer cells
ATGGAGGCATACTGTG-1_2	sample12C	Kupffer cells
ATGGAGGCATCGTGCG-1_2	sample12C	T & NK cells
ATGGGAGTCAGCTGTA-1_2	sample12C	Monocytes & DCs
ATGGGTTAGCCATTTG-1_2	sample12C	Monocytes & DCs
ATGGGTTAGTGGTTAA-1_2	sample12C	T & NK cells
ATGGGTTCAAAGGAGA-1_2	sample12C	Kupffer cells
ATGGGTTCAAGTTTGC-1_2	sample12C	T & NK cells
ATGGGTTGTATTTCCT-1_2	sample12C	T & NK cells
ATGGTTGAGTTATGGA-1_2	sample12C	Kupffer cells
ATGGTTGCACATTCGA-1_2	sample12C	Monocytes & DCs
ATGGTTGCAGTCACGC-1_2	sample12C	Kupffer cells
ATGGTTGCATTCTCCG-1_2	sample12C	Kupffer cells
ATGGTTGGTCCTCAGG-1_2	sample12C	B cells
ATGGTTGTCTTTCCAA-1_2	sample12C	B cells
ATGTCCCGTTCGAAGG-1_2	sample12C	T & NK cells
ATGTCCCTCTACTTCA-1_2	sample12C	Kupffer cells
ATGTCTTAGAAGGCTC-1_2	sample12C	T & NK cells
ATGTCTTAGACGATAT-1_2	sample12C	B cells
ATGTCTTAGTTATGGA-1_2	sample12C	B cells
ATGTCTTTCCTCTCTT-1_2	sample12C	Kupffer cells
ATGTCTTTCGTCACCT-1_2	sample12C	Kupffer cells
ATGTCTTTCTCCAAGA-1_2	sample12C	T & NK cells
ATTACCTAGCAACTCT-1_2	sample12C	Kupffer cells
ATTACCTCAGCTTCCT-1_2	sample12C	T & NK cells
ATTACCTCATCTTTCA-1_2	sample12C	Kupffer cells
ATTACCTGTGGTTTGT-1_2	sample12C	B cells
ATTACCTTCAGGGATG-1_2	sample12C	T & NK cells
ATTACTCAGGATCATA-1_2	sample12C	Kupffer cells
ATTACTCCAACGACTT-1_2	sample12C	B cells
ATTACTCGTAAGATTG-1_2	sample12C	Kupffer cells
ATTACTCTCAGCGCGT-1_2	sample12C	Kupffer cells
ATTACTCTCGCCTTGT-1_2	sample12C	Monocytes & DCs
ATTATCCAGCGTATGG-1_2	sample12C	B cells
ATTATCCCAAGGTCTT-1_2	sample12C	Kupffer cells
ATTATCCGTATGTGTC-1_2	sample12C	B cells
ATTATCCTCCTAACAG-1_2	sample12C	Kupffer cells
ATTCACTAGTGAATAC-1_2	sample12C	Kupffer cells
ATTCACTGTCAGACTT-1_2	sample12C	T & NK cells
ATTCACTGTGAGGCAT-1_2	sample12C	Kupffer cells
ATTCACTTCGGCTGGT-1_2	sample12C	Kupffer cells
ATTCAGGAGGATACCG-1_2	sample12C	Kupffer cells
ATTCAGGCACAAAGTA-1_2	sample12C	Monocytes & DCs
ATTCAGGCACGCGCAT-1_2	sample12C	Kupffer cells
ATTCAGGCATGAGATA-1_2	sample12C	T & NK cells
ATTCAGGTCTTGGAAC-1_2	sample12C	Kupffer cells
ATTCATCGTGTGTCGC-1_2	sample12C	T & NK cells
ATTCATCTCCACTAGA-1_2	sample12C	B cells
ATTCATCTCTTACCAT-1_2	sample12C	T & NK cells
ATTCCATCAACGGTAG-1_2	sample12C	T & NK cells
ATTCCATCATAGGTAA-1_2	sample12C	T & NK cells
ATTCCATGTCGGTACC-1_2	sample12C	T & NK cells
ATTCCATGTTGCATCA-1_2	sample12C	B cells
ATTCCCGAGAGATTCA-1_2	sample12C	B cells
ATTCCCGCAAGGTCTT-1_2	sample12C	T & NK cells
ATTCCCGCATATAGCC-1_2	sample12C	B cells
ATTCCCGCATCCGAAT-1_2	sample12C	T & NK cells
ATTCCCGGTTCCGCTT-1_2	sample12C	Kupffer cells
ATTCCCGTCAATCCGA-1_2	sample12C	Kupffer cells
ATTCCCGTCGCTGATA-1_2	sample12C	T & NK cells
ATTCCCGTCGTCTCAC-1_2	sample12C	T & NK cells
ATTCCTAAGTGGTTGG-1_2	sample12C	Kupffer cells
ATTCCTACAAAGCTAA-1_2	sample12C	Kupffer cells
ATTCCTAGTTCAGCTA-1_2	sample12C	Kupffer cells
ATTCCTATCTGATGGT-1_2	sample12C	Kupffer cells
ATTCGTTCATGACAGG-1_2	sample12C	B cells
ATTCGTTTCGCAATGT-1_2	sample12C	Kupffer cells
ATTCTACCAGGTACGA-1_2	sample12C	Monocytes & DCs
ATTCTACCATGTTTGG-1_2	sample12C	T & NK cells
ATTCTTGCATTGCTTT-1_2	sample12C	T & NK cells
ATTCTTGGTCAAGGCA-1_2	sample12C	B cells
ATTCTTGTCTGTAAGC-1_2	sample12C	Kupffer cells
ATTCTTGTCTTCTTCC-1_2	sample12C	B cells
ATTGTTCAGCCTATCA-1_2	sample12C	Kupffer cells
ATTGTTCAGGTCTTTG-1_2	sample12C	Kupffer cells
ATTGTTCCACCGGCTA-1_2	sample12C	B cells
ATTGTTCCACTAAACC-1_2	sample12C	Kupffer cells
ATTGTTCCACTAGGTT-1_2	sample12C	B cells
ATTGTTCGTAGAGCTG-1_2	sample12C	Kupffer cells
ATTGTTCGTTGGGATG-1_2	sample12C	Kupffer cells
ATTTACCCAAGTCATC-1_2	sample12C	Monocytes & DCs
ATTTACCCATCCCGTT-1_2	sample12C	T & NK cells
ATTTACCTCGTTCTCG-1_2	sample12C	Kupffer cells
ATTTCACAGGGACTGT-1_2	sample12C	Kupffer cells
ATTTCACCAAGTGCAG-1_2	sample12C	T & NK cells
ATTTCACCAGTCTGGC-1_2	sample12C	Kupffer cells
ATTTCACCATGTCAGT-1_2	sample12C	Kupffer cells
ATTTCACGTAGGTGCA-1_2	sample12C	T & NK cells
ATTTCACTCTCCGTGT-1_2	sample12C	B cells
ATTTCTGAGTCCCGAC-1_2	sample12C	B cells
ATTTCTGCAGATACTC-1_2	sample12C	Kupffer cells
CAAAGAACAGGGATAC-1_2	sample12C	Kupffer cells
CAAAGAATCCATCAGA-1_2	sample12C	B cells
CAACAACAGTAGAGTT-1_2	sample12C	Kupffer cells
CAACAACAGTGCAAAT-1_2	sample12C	Kupffer cells
CAACAACCACTGTCCT-1_2	sample12C	Kupffer cells
CAACAACCAGGTGTGA-1_2	sample12C	T & NK cells
CAACAGTAGGCTCACC-1_2	sample12C	Kupffer cells
CAACAGTCACTTCAGA-1_2	sample12C	Monocytes & DCs
CAACAGTCATCATCTT-1_2	sample12C	T & NK cells
CAACAGTTCTCCGTGT-1_2	sample12C	Monocytes & DCs
CAACCAAGTAGCGAGT-1_2	sample12C	T & NK cells
CAACCAAGTCTTCATT-1_2	sample12C	Kupffer cells
CAACCAATCATTTCGT-1_2	sample12C	T & NK cells
CAACCTCTCGAGTGGA-1_2	sample12C	T & NK cells
CAACCTCTCTTACTGT-1_2	sample12C	Kupffer cells
CAACGATAGGCCACCT-1_2	sample12C	Monocytes & DCs
CAACGGCCAATTTCCT-1_2	sample12C	Kupffer cells
CAAGACTCATACATCG-1_2	sample12C	T & NK cells
CAAGACTTCGGTGTAT-1_2	sample12C	T & NK cells
CAAGACTTCTATGTGG-1_2	sample12C	T & NK cells
CAAGAGGGTAACAAGT-1_2	sample12C	T & NK cells
CAAGAGGGTCCTCCAT-1_2	sample12C	T & NK cells
CAAGCTAAGCCTGTGC-1_2	sample12C	Kupffer cells
CAAGCTAAGTAGTGCG-1_2	sample12C	Kupffer cells
CAAGCTAAGTTCATGC-1_2	sample12C	Kupffer cells
CAAGGGATCCTCATAT-1_2	sample12C	Kupffer cells
CAAGGGATCTTGCAAG-1_2	sample12C	Kupffer cells
CAATACGCACCCTGAG-1_2	sample12C	Kupffer cells
CAATACGGTGACAGCA-1_2	sample12C	Kupffer cells
CAATCGATCAACACCA-1_2	sample12C	Kupffer cells
CAATCGATCAGGCGAA-1_2	sample12C	Kupffer cells
CAATGACAGACCATTC-1_2	sample12C	Kupffer cells
CAATGACCAAGCGAAC-1_2	sample12C	Kupffer cells
CAATGACCAGTATGAA-1_2	sample12C	T & NK cells
CAATGACGTATTTCCT-1_2	sample12C	T & NK cells
CAATGACTCAATCAGC-1_2	sample12C	Kupffer cells
CAATGACTCTCCAAGA-1_2	sample12C	T & NK cells
CAATTTCCAGAGATGC-1_2	sample12C	T & NK cells
CACAACAGTATTGCCA-1_2	sample12C	T & NK cells
CACAACAGTTCGTTCC-1_2	sample12C	B cells
CACAACATCTCACTCG-1_2	sample12C	Kupffer cells
CACACAAAGGTAGTCG-1_2	sample12C	Kupffer cells
CACACAAAGTCAACAA-1_2	sample12C	T & NK cells
CACAGATGTACCATAC-1_2	sample12C	Monocytes & DCs
CACAGATGTAGACGTG-1_2	sample12C	T & NK cells
CACAGATTCCATTGGA-1_2	sample12C	B cells
CACAGGCCAGAGTGTG-1_2	sample12C	Kupffer cells
CACATGAAGAAGGGAT-1_2	sample12C	Kupffer cells
CACATGACAATCCAGT-1_2	sample12C	T & NK cells
CACATGACACAGCATT-1_2	sample12C	Kupffer cells
CACATGACAGCGAGTA-1_2	sample12C	Kupffer cells
CACATGAGTCCATACA-1_2	sample12C	Kupffer cells
CACCAAATCCAAGCCG-1_2	sample12C	Kupffer cells
CACCAAATCGTTAGAC-1_2	sample12C	T & NK cells
CACCGTTCAAACCATC-1_2	sample12C	T & NK cells
CACCGTTGTCGAAACG-1_2	sample12C	Monocytes & DCs
CACCGTTGTGATATAG-1_2	sample12C	Monocytes & DCs
CACCGTTTCAACTGAC-1_2	sample12C	Monocytes & DCs
CACGAATTCAACCTCC-1_2	sample12C	T & NK cells
CACGAATTCTCTATGT-1_2	sample12C	Kupffer cells
CACGGGTAGTAACCGG-1_2	sample12C	Kupffer cells
CACGGGTCAAGCGGAT-1_2	sample12C	B cells
CACGGGTCAGCACACC-1_2	sample12C	Kupffer cells
CACGGGTGTCTTCATT-1_2	sample12C	T & NK cells
CACGTGGAGTTGTACC-1_2	sample12C	Kupffer cells
CACGTTCTCATGTCTT-1_2	sample12C	Kupffer cells
CACTAAGAGCATGGGT-1_2	sample12C	T & NK cells
CACTAAGAGGTCTTTG-1_2	sample12C	B cells
CACTAAGGTCACGCTG-1_2	sample12C	Monocytes & DCs
CACTGAACAGCGTATT-1_2	sample12C	T & NK cells
CACTGAACATATTCGG-1_2	sample12C	T & NK cells
CACTGAAGTTCTGACA-1_2	sample12C	Kupffer cells
CACTGGGAGACCATGG-1_2	sample12C	Kupffer cells
CACTGGGCAGTGGGTA-1_2	sample12C	Kupffer cells
CACTGTCAGATCCGAG-1_2	sample12C	T & NK cells
CACTGTCAGGTGCTTT-1_2	sample12C	Kupffer cells
CACTGTCCAGAGCTAG-1_2	sample12C	Kupffer cells
CACTGTCGTGCTTATG-1_2	sample12C	Kupffer cells
CACTTCGCACTTCAGA-1_2	sample12C	T & NK cells
CACTTCGGTAGAGTTA-1_2	sample12C	T & NK cells
CACTTCGGTCACCGCA-1_2	sample12C	Kupffer cells
CAGAGCCAGCCTGCCA-1_2	sample12C	T & NK cells
CAGAGCCCAGCCGGTT-1_2	sample12C	Kupffer cells
CAGAGCCTCCACTGGG-1_2	sample12C	Kupffer cells
CAGAGCCTCTCTGACC-1_2	sample12C	T & NK cells
CAGATACCACTATGTG-1_2	sample12C	Kupffer cells
CAGATACTCTCTCTAA-1_2	sample12C	T & NK cells
CAGATCAAGAATAACC-1_2	sample12C	Kupffer cells
CAGATCACACTCCACT-1_2	sample12C	Kupffer cells
CAGATCACAGTGTACT-1_2	sample12C	Kupffer cells
CAGATCACAGTTGGTT-1_2	sample12C	Kupffer cells
CAGATCAGTTATCTGG-1_2	sample12C	Kupffer cells
CAGATTGCAGATACCT-1_2	sample12C	Kupffer cells
CAGCAATAGAGGTATT-1_2	sample12C	Kupffer cells
CAGCAATGTCTAGTGT-1_2	sample12C	T & NK cells
CAGCAATGTTGCGTAT-1_2	sample12C	T & NK cells
CAGCAATTCAAGTGTC-1_2	sample12C	Kupffer cells
CAGCAATTCGTCGACG-1_2	sample12C	T & NK cells
CAGCACGCATTCAGGT-1_2	sample12C	Kupffer cells
CAGCACGGTGCATGTT-1_2	sample12C	Kupffer cells
CAGCAGCGTCGGTAAG-1_2	sample12C	Monocytes & DCs
CAGCAGCGTGCCTGAC-1_2	sample12C	T & NK cells
CAGCAGCTCCTCAGAA-1_2	sample12C	T & NK cells
CAGCCAGCAATACCTG-1_2	sample12C	T & NK cells
CAGCCAGTCCACTTCG-1_2	sample12C	T & NK cells
CAGCCAGTCCCTTTGG-1_2	sample12C	T & NK cells
CAGCGTGAGGACAACC-1_2	sample12C	T & NK cells
CAGCGTGGTCTGTCAA-1_2	sample12C	B cells
CAGCGTGGTGGTCAAG-1_2	sample12C	Kupffer cells
CAGCGTGTCACTGCTC-1_2	sample12C	B cells
CAGCGTGTCAGTGATC-1_2	sample12C	Monocytes & DCs
CAGCGTGTCTAAGAAG-1_2	sample12C	Kupffer cells
CAGGCCACACCGGAAA-1_2	sample12C	T & NK cells
CAGGCCACAGAACGCA-1_2	sample12C	Kupffer cells
CAGGCCAGTATTCCGA-1_2	sample12C	Kupffer cells
CAGGCCAGTGTCCTAA-1_2	sample12C	T & NK cells
CAGGGCTCACAACATC-1_2	sample12C	Kupffer cells
CAGGGCTCACCAGCCA-1_2	sample12C	Kupffer cells
CAGGGCTGTCCTGTTC-1_2	sample12C	T & NK cells
CAGGGCTTCCACCTCA-1_2	sample12C	Kupffer cells
CAGGTATCAAGTGACG-1_2	sample12C	Kupffer cells
CAGGTATCAGCACAGA-1_2	sample12C	Kupffer cells
CAGGTATTCGAGGCAA-1_2	sample12C	Kupffer cells
CAGTGCGAGCGCACAA-1_2	sample12C	T & NK cells
CAGTGCGCAAAGGGCT-1_2	sample12C	Kupffer cells
CAGTGCGGTCGCGTTG-1_2	sample12C	T & NK cells
CAGTGCGTCTCGGCTT-1_2	sample12C	T & NK cells
CAGTTCCAGCCGATAG-1_2	sample12C	B cells
CAGTTCCCAACTCGTA-1_2	sample12C	Kupffer cells
CAGTTCCTCGTTCTCG-1_2	sample12C	T & NK cells
CATAAGCTCCTAGCCT-1_2	sample12C	Kupffer cells
CATACAGAGCCGGATA-1_2	sample12C	T & NK cells
CATACAGCACCAGTTA-1_2	sample12C	B cells
CATACAGCATCTCCCA-1_2	sample12C	Kupffer cells
CATACAGTCATGCATG-1_2	sample12C	T & NK cells
CATACCCAGCGTGAAC-1_2	sample12C	B cells
CATACCCAGGTCGACA-1_2	sample12C	Kupffer cells
CATACCCCACCTGATA-1_2	sample12C	Kupffer cells
CATACCCCAGGAGGTT-1_2	sample12C	T & NK cells
CATACCCCATCATGAC-1_2	sample12C	T & NK cells
CATACCCGTCCTATAG-1_2	sample12C	Kupffer cells
CATACTTCAGGACTTT-1_2	sample12C	Kupffer cells
CATACTTGTGTCTTCC-1_2	sample12C	Kupffer cells
CATACTTGTTAAGCAA-1_2	sample12C	T & NK cells
CATACTTTCGAGTCTA-1_2	sample12C	Kupffer cells
CATAGACGTATTTCCT-1_2	sample12C	T & NK cells
CATAGACTCGTTACCC-1_2	sample12C	B cells
CATCAAGAGGATTTCC-1_2	sample12C	T & NK cells
CATCAAGGTAACTAAG-1_2	sample12C	Kupffer cells
CATCAAGGTCCAGTTA-1_2	sample12C	Kupffer cells
CATCCACGTAACATAG-1_2	sample12C	Monocytes & DCs
CATCCACTCCACAGCG-1_2	sample12C	B cells
CATCCACTCCGTGACG-1_2	sample12C	T & NK cells
CATCCCAAGAGCCCAA-1_2	sample12C	Kupffer cells
CATCCCACACCCTTGT-1_2	sample12C	Kupffer cells
CATCCCACAGCTGTTA-1_2	sample12C	Kupffer cells
CATCCGTCACTTCAAG-1_2	sample12C	B cells
CATCCGTGTATATGGA-1_2	sample12C	T & NK cells
CATCCGTGTCTAACTG-1_2	sample12C	Kupffer cells
CATCCGTGTTGCGGCT-1_2	sample12C	Monocytes & DCs
CATCGCTCAACCCTAA-1_2	sample12C	T & NK cells
CATCGCTCATGTTCGA-1_2	sample12C	T & NK cells
CATCGCTTCCAATGCA-1_2	sample12C	T & NK cells
CATCGCTTCCACCTGT-1_2	sample12C	B cells
CATCGGGCACCCTCTA-1_2	sample12C	B cells
CATCGGGTCGGTCAGC-1_2	sample12C	T & NK cells
CATCGTCAGATAACGT-1_2	sample12C	T & NK cells
CATCGTCAGCACCGTC-1_2	sample12C	Monocytes & DCs
CATCGTCAGCTCACTA-1_2	sample12C	Kupffer cells
CATCGTCGTCCGAAAG-1_2	sample12C	Monocytes & DCs
CATCGTCTCACCTGGG-1_2	sample12C	B cells
CATGAGTCACCGCTGA-1_2	sample12C	Kupffer cells
CATGCAAAGCTTCATG-1_2	sample12C	T & NK cells
CATGCAATCCAGTACA-1_2	sample12C	Kupffer cells
CATGCCTCACAGCTTA-1_2	sample12C	T & NK cells
CATGCCTGTGCATTTG-1_2	sample12C	Kupffer cells
CATGCCTTCCTCAGAA-1_2	sample12C	Monocytes & DCs
CATGCCTTCGAACACT-1_2	sample12C	T & NK cells
CATGCGGGTGCATTAC-1_2	sample12C	T & NK cells
CATGCGGTCGGCATAT-1_2	sample12C	B cells
CATGCTCAGCCTCAGC-1_2	sample12C	B cells
CATGCTCAGCGACAGT-1_2	sample12C	T & NK cells
CATGCTCCACCTTCCA-1_2	sample12C	Kupffer cells
CATGCTCCACTACGGC-1_2	sample12C	Kupffer cells
CATGCTCGTCTGCCTT-1_2	sample12C	Kupffer cells
CATGGATAGATCCAAA-1_2	sample12C	B cells
CATGGATAGCACTCAT-1_2	sample12C	T & NK cells
CATGGATCACGTGTGC-1_2	sample12C	T & NK cells
CATGGATCAGAGTTGG-1_2	sample12C	Kupffer cells
CATGGATGTACCTAGT-1_2	sample12C	B cells
CATGGTAAGCAGCCTC-1_2	sample12C	B cells
CATGGTACACCTGTCT-1_2	sample12C	T & NK cells
CATGGTACAGCTACAT-1_2	sample12C	B cells
CATGGTATCGCTGACG-1_2	sample12C	T & NK cells
CATTCATGTGACAGGT-1_2	sample12C	Kupffer cells
CATTCCGAGGTCATTC-1_2	sample12C	T & NK cells
CATTCCGGTCATCAGT-1_2	sample12C	B cells
CATTCCGGTTATTCCT-1_2	sample12C	T & NK cells
CATTCCGTCCCATGGG-1_2	sample12C	B cells
CATTCTACAAAGGCAC-1_2	sample12C	Kupffer cells
CATTCTAGTACGACAG-1_2	sample12C	T & NK cells
CATTCTAGTGATACTC-1_2	sample12C	B cells
CATTCTATCGCATAGT-1_2	sample12C	T & NK cells
CATTGAGCAATGCAGG-1_2	sample12C	B cells
CATTGAGGTTTGAACC-1_2	sample12C	Kupffer cells
CATTGAGTCTCTAAGG-1_2	sample12C	T & NK cells
CATTGTTAGCCTCGTG-1_2	sample12C	Kupffer cells
CATTGTTAGCTAGATA-1_2	sample12C	T & NK cells
CATTGTTTCAAGTGTC-1_2	sample12C	T & NK cells
CATTGTTTCGGCACTG-1_2	sample12C	Kupffer cells
CATTGTTTCGTGCAGC-1_2	sample12C	Kupffer cells
CATTTCAAGTCGGCCT-1_2	sample12C	Kupffer cells
CATTTCAGTCAGGCAA-1_2	sample12C	T & NK cells
CATTTCATCAGTGCGC-1_2	sample12C	T & NK cells
[truncated: 7,234 more rows]

## Sheet: Supplementary figure 20
Source data Supplementary figure 20
Sample	Lobe	Timepoint	Slide_array	Hotspot	Measure_ID	Area	Mean	Min	Max	Area_type	Channel	Antigen
200227_D	LH	12h	A1	1	1	3555711	11732	0	255	roi	1	CD8
200227_D	LH	12h	A1	1	2	107199435	0.281	0	255	inverse	1	CD8
200227_D	LH	12h	A1	1	3	3555711	1100	0	255	roi	2	CD4
200227_D	LH	12h	A1	1	4	107199435	0.340	0	255	inverse	2	CD4
200227_D	LH	12h	A1	1	5	3555711	212543	0	255	roi	3	DAPI
200227_D	LH	12h	A1	1	6	107199435	62934	0	255	inverse	3	DAPI
200227_D	LH	12h	B1	1	1	6415411	56733	0	255	roi	1	F4/80
200227_D	LH	12h	B1	1	2	104339735	16677	0	255	inverse	1	F4/80
200227_D	LH	12h	B1	1	3	6415411	13304	0	255	roi	2	IBA1
200227_D	LH	12h	B1	1	4	104339735	1189	0	255	inverse	2	IBA1
200227_D	LH	12h	B1	1	5	6415411	163479	0	255	roi	3	DAPI
200227_D	LH	12h	B1	1	6	104339735	16255	0	255	inverse	3	DAPI
200227_D	LH	12h	B1	1	7	6415411	9592	0	255	roi	7	CD27
200227_D	LH	12h	B1	1	8	104339735	1313	0	255	inverse	7	CD27
200227_D	LH	12h	C1	1	1	4967935	1304	0	255	roi	1	CD11c
200227_D	LH	12h	C1	1	2	105787211	0.664	0	255	inverse	1	CD11c
200227_D	LH	12h	C1	1	3	4967935	9938	0	255	roi	2	CD11b
200227_D	LH	12h	C1	1	4	105787211	0.396	0	255	inverse	2	CD11b
200227_D	LH	12h	C1	1	5	4967935	239317	0	255	roi	3	DAPI
200227_D	LH	12h	C1	1	6	105787211	76890	0	255	inverse	3	DAPI
200227_D	LH	12h	A1	2	1	5755365	17311	0	255	roi	1	CD8
200227_D	LH	12h	A1	2	2	104999782	0.464	0	255	inverse	1	CD8
200227_D	LH	12h	A1	2	3	5755365	24009	0	255	roi	2	CD4
200227_D	LH	12h	A1	2	4	104999782	0.352	0	255	inverse	2	CD4
200227_D	LH	12h	A1	2	5	5755365	181992	0	255	roi	3	DAPI
200227_D	LH	12h	A1	2	6	104999782	22730	0	255	inverse	3	DAPI
200227_D	LH	12h	B1	2	1	3408920	19765	0	255	roi	1	F4/80
200227_D	LH	12h	B1	2	2	107346226	12832	0	255	inverse	1	F4/80
200227_D	LH	12h	B1	2	3	3408920	6700	0	255	roi	2	IBA1
200227_D	LH	12h	B1	2	4	107346226	3062	0	255	inverse	2	IBA1
200227_D	LH	12h	B1	2	5	3408920	180651	0	255	roi	3	DAPI
200227_D	LH	12h	B1	2	6	107346226	23392	0	255	inverse	3	DAPI
200227_D	LH	12h	B1	2	7	3408920	13408	0	255	roi	7	CD27
200227_D	LH	12h	B1	2	8	107346226	0.429	0	255	inverse	7	CD27
200227_D	LH	12h	C1	2	1	2878316	0.519	0	255	roi	1	CD11c
200227_D	LH	12h	C1	2	2	107876830	0.017	0	255	inverse	1	CD11c
200227_D	LH	12h	C1	2	3	2878316	5484	0	255	roi	2	CD11b
200227_D	LH	12h	C1	2	4	107876830	0.331	0	255	inverse	2	CD11b
200227_D	LH	12h	C1	2	5	2878316	183901	0	255	roi	3	DAPI
200227_D	LH	12h	C1	2	6	107876830	63777	0	255	inverse	3	DAPI
200227_D	LH	12h	A1	3	1	7759903	4010	0	255	roi	1	CD8
200227_D	LH	12h	A1	3	2	102995243	0.175	0	255	inverse	1	CD8
200227_D	LH	12h	A1	3	3	7759903	12047	0	255	roi	2	CD4
200227_D	LH	12h	A1	3	4	102995243	1725	0	255	inverse	2	CD4
200227_D	LH	12h	A1	3	5	7759903	158219	0	255	roi	3	DAPI
200227_D	LH	12h	A1	3	6	102995243	34957	0	255	inverse	3	DAPI
200227_D	LH	12h	B1	3	1	5300018	63216	0	255	roi	1	F4/80
200227_D	LH	12h	B1	3	2	105455128	12176	0	255	inverse	1	F4/80
200227_D	LH	12h	B1	3	3	5300018	29474	0	255	roi	2	IBA1
200227_D	LH	12h	B1	3	4	105455128	1113	0	255	inverse	2	IBA1
200227_D	LH	12h	B1	3	5	5300018	176562	0	255	roi	3	DAPI
200227_D	LH	12h	B1	3	6	105455128	16748	0	255	inverse	3	DAPI
200227_D	LH	12h	B1	3	7	5300018	1583	0	255	roi	7	CD27
200227_D	LH	12h	B1	3	8	105455128	0.761	0	255	inverse	7	CD27
200227_D	LH	12h	C1	3	1	4311216	0.000	0	0	roi	1	CD11c
200227_D	LH	12h	C1	3	2	106443931	0.046	0	255	inverse	1	CD11c
200227_D	LH	12h	C1	3	3	4311216	25513	0	255	roi	2	CD11b
200227_D	LH	12h	C1	3	4	106443931	1832	0	255	inverse	2	CD11b
200227_D	LH	12h	C1	3	5	4311216	208781	0	255	roi	3	DAPI
200227_D	LH	12h	C1	3	6	106443931	51277	0	255	inverse	3	DAPI
200227_D	LH	12h	A1	4	1	7428137	17332	0	255	roi	1	CD8
200227_D	LH	12h	A1	4	2	103327009	1121	0	255	inverse	1	CD8
200227_D	LH	12h	A1	4	3	7428137	4544	0	255	roi	2	CD4
200227_D	LH	12h	A1	4	4	103327009	0.391	0	255	inverse	2	CD4
200227_D	LH	12h	A1	4	5	7428137	153301	0	255	roi	3	DAPI
200227_D	LH	12h	A1	4	6	103327009	25270	0	255	inverse	3	DAPI
200227_D	LH	12h	B1	4	1	3815204	40623	0	255	roi	1	F4/80
200227_D	LH	12h	B1	4	2	106939942	13678	0	255	inverse	1	F4/80
200227_D	LH	12h	B1	4	3	3815204	29114	0	255	roi	2	IBA1
200227_D	LH	12h	B1	4	4	106939942	5430	0	255	inverse	2	IBA1
200227_D	LH	12h	B1	4	5	3815204	202711	0	255	roi	3	DAPI
200227_D	LH	12h	B1	4	6	106939942	34607	0	255	inverse	3	DAPI
200227_D	LH	12h	B1	4	7	3815204	17305	0	255	roi	7	CD27
200227_D	LH	12h	B1	4	8	106939942	0.648	0	255	inverse	7	CD27
200227_D	LH	12h	C1	4	1	5818660	0.145	0	255	roi	1	CD11c
200227_D	LH	12h	C1	4	2	104936486	0.259	0	255	inverse	1	CD11c
200227_D	LH	12h	C1	4	3	5818660	1627	0	255	roi	2	CD11b
200227_D	LH	12h	C1	4	4	104936486	0.723	0	255	inverse	2	CD11b
200227_D	LH	12h	C1	4	5	5818660	215693	0	255	roi	3	DAPI
200227_D	LH	12h	C1	4	6	104936486	34712	0	255	inverse	3	DAPI
200227_D	LH	12h	A1	5	1	3764055	0.000	0	0	roi	1	CD8
200227_D	LH	12h	A1	5	2	106991091	0.388	0	255	inverse	1	CD8
200227_D	LH	12h	A1	5	3	3764055	11877	0	255	roi	2	CD4
200227_D	LH	12h	A1	5	4	106991091	1004	0	255	inverse	2	CD4
200227_D	LH	12h	A1	5	5	3764055	183794	0	255	roi	3	DAPI
200227_D	LH	12h	A1	5	6	106991091	48224	0	255	inverse	3	DAPI
200227_D	LH	12h	B1	5	1	3641610	21074	0	255	roi	1	F4/80
200227_D	LH	12h	B1	5	2	107113536	11959	0	255	inverse	1	F4/80
200227_D	LH	12h	B1	5	3	3641610	5094	0	255	roi	2	IBA1
200227_D	LH	12h	B1	5	4	107113536	2409	0	255	inverse	2	IBA1
200227_D	LH	12h	B1	5	5	3641610	143664	0	255	roi	3	DAPI
200227_D	LH	12h	B1	5	6	107113536	22298	0	255	inverse	3	DAPI
200227_D	LH	12h	B1	5	7	3641610	0.588	0	255	roi	7	CD27
200227_D	LH	12h	B1	5	8	107113536	2335	0	255	inverse	7	CD27
200227_D	LH	12h	C1	5	1	5471209	0.114	0	255	roi	1	CD11c
200227_D	LH	12h	C1	5	2	105283938	0.018	0	255	inverse	1	CD11c
200227_D	LH	12h	C1	5	3	5471209	22815	0	255	roi	2	CD11b
200227_D	LH	12h	C1	5	4	105283938	0.617	0	255	inverse	2	CD11b
200227_D	LH	12h	C1	5	5	5471209	219777	0	255	roi	3	DAPI
200227_D	LH	12h	C1	5	6	105283938	52924	0	255	inverse	3	DAPI
200227_D	LH	12h	A1	6	1	3571238	13551	0	255	roi	1	CD8
200227_D	LH	12h	A1	6	2	107183908	0.636	0	255	inverse	1	CD8
200227_D	LH	12h	A1	6	3	3571238	1501	0	255	roi	2	CD4
200227_D	LH	12h	A1	6	4	107183908	2400	0	255	inverse	2	CD4
200227_D	LH	12h	A1	6	5	3571238	207350	0	255	roi	3	DAPI
200227_D	LH	12h	A1	6	6	107183908	33184	0	255	inverse	3	DAPI
200227_D	LH	12h	B1	6	1	10110045	29532	0	255	roi	1	F4/80
200227_D	LH	12h	B1	6	2	100645102	17317	0	255	inverse	1	F4/80
200227_D	LH	12h	B1	6	3	10110045	1560	0	255	roi	2	IBA1
200227_D	LH	12h	B1	6	4	100645102	4185	0	255	inverse	2	IBA1
200227_D	LH	12h	B1	6	5	10110045	165671	0	255	roi	3	DAPI
200227_D	LH	12h	B1	6	6	100645102	39969	0	255	inverse	3	DAPI
200227_D	LH	12h	B1	6	7	10110045	5781	0	255	roi	7	CD27
200227_D	LH	12h	B1	6	8	100645102	0.646	0	255	inverse	7	CD27
200227_D	LH	12h	C1	6	1	9824252	0.542	0	255	roi	1	CD11c
200227_D	LH	12h	C1	6	2	100930895	0.155	0	255	inverse	1	CD11c
200227_D	LH	12h	C1	6	3	9824252	1698	0	255	roi	2	CD11b
200227_D	LH	12h	C1	6	4	100930895	0.257	0	255	inverse	2	CD11b
200227_D	LH	12h	C1	6	5	9824252	193114	0	255	roi	3	DAPI
200227_D	LH	12h	C1	6	6	100930895	30634	0	255	inverse	3	DAPI
200227_D	LH	12h	A1	7	1	8242342	11939	0	255	roi	1	CD8
200227_D	LH	12h	A1	7	2	102512804	0.403	0	255	inverse	1	CD8
200227_D	LH	12h	A1	7	3	8242342	17144	0	255	roi	2	CD4
200227_D	LH	12h	A1	7	4	102512804	0.789	0	255	inverse	2	CD4
200227_D	LH	12h	A1	7	5	8242342	194338	0	255	roi	3	DAPI
200227_D	LH	12h	A1	7	6	102512804	25176	0	255	inverse	3	DAPI
200227_D	LH	12h	B1	7	1	7933259	44658	0	255	roi	1	F4/80
200227_D	LH	12h	B1	7	2	102821887	9990	0	255	inverse	1	F4/80
200227_D	LH	12h	B1	7	3	7933259	55918	0	255	roi	2	IBA1
200227_D	LH	12h	B1	7	4	102821887	5351	0	255	inverse	2	IBA1
200227_D	LH	12h	B1	7	5	7933259	204882	0	255	roi	3	DAPI
200227_D	LH	12h	B1	7	6	102821887	20471	0	255	inverse	3	DAPI
200227_D	LH	12h	B1	7	7	7933259	2356	0	255	roi	7	CD27
200227_D	LH	12h	B1	7	8	102821887	0.083	0	255	inverse	7	CD27
200227_D	LH	12h	C1	7
200227_D	LH	12h	C1	7
200227_D	LH	12h	C1	7
200227_D	LH	12h	C1	7
200227_D	LH	12h	C1	7
200227_D	LH	12h	C1	7
200227_D	LH	12h	A2	1	1	7075695	2701	0	255	roi	1	CD11c
200227_D	LH	12h	A2	1	2	103679451	1137	0	255	inverse	1	CD11c
200227_D	LH	12h	A2	1	3	7075695	3868	0	255	roi	2	CD11b
200227_D	LH	12h	A2	1	4	103679451	0.074	0	255	inverse	2	CD11b
200227_D	LH	12h	A2	1	5	7075695	168254	0	255	roi	3	DAPI
200227_D	LH	12h	A2	1	6	103679451	50641	0	255	inverse	3	DAPI
200227_D	LH	12h	B2	1	1	5972449	9255	0	255	roi	1	F4/80
200227_D	LH	12h	B2	1	2	104782697	16143	0	255	inverse	1	F4/80
200227_D	LH	12h	B2	1	3	5972449	7031	0	255	roi	2	IBA1
200227_D	LH	12h	B2	1	4	104782697	5096	0	255	inverse	2	IBA1
200227_D	LH	12h	B2	1	5	5972449	147501	0	255	roi	3	DAPI
200227_D	LH	12h	B2	1	6	104782697	7507	0	255	inverse	3	DAPI
200227_D	LH	12h	B2	1	7	5972449	0.976	0	255	roi	7	CD27
200227_D	LH	12h	B2	1	8	104782697	0.044	0	255	inverse	7	CD27
200227_D	LH	12h	C2	1	1	6922461	9524	0	255	roi	1	CD8
200227_D	LH	12h	C2	1	2	103832686	0.478	0	255	inverse	1	CD8
200227_D	LH	12h	C2	1	3	6922461	11370	0	255	roi	2	CD4
200227_D	LH	12h	C2	1	4	103832686	1627	0	255	inverse	2	CD4
200227_D	LH	12h	C2	1	5	6922461	167185	0	255	roi	3	DAPI
200227_D	LH	12h	C2	1	6	103832686	32627	0	255	inverse	3	DAPI
200227_D	LH	12h	A2	2	1	8003975	1731	0	255	roi	1	CD11c
200227_D	LH	12h	A2	2	2	102751172	0.059	0	255	inverse	1	CD11c
200227_D	LH	12h	A2	2	3	8003975	20165	0	255	roi	2	CD11b
200227_D	LH	12h	A2	2	4	102751172	0.585	0	255	inverse	2	CD11b
200227_D	LH	12h	A2	2	5	8003975	159050	0	255	roi	3	DAPI
200227_D	LH	12h	A2	2	6	102751172	34877	0	255	inverse	3	DAPI
200227_D	LH	12h	B2	2	1	8037986	12336	0	255	roi	1	F4/80
200227_D	LH	12h	B2	2	2	102717161	14357	0	255	inverse	1	F4/80
200227_D	LH	12h	B2	2	3	8037986	17635	0	255	roi	2	IBA1
200227_D	LH	12h	B2	2	4	102717161	2087	0	255	inverse	2	IBA1
200227_D	LH	12h	B2	2	5	8037986	132287	0	255	roi	3	DAPI
200227_D	LH	12h	B2	2	6	102717161	24745	0	255	inverse	3	DAPI
200227_D	LH	12h	B2	2	7	8037986	1506	0	255	roi	7	CD27
200227_D	LH	12h	B2	2	8	102717161	0.417	0	255	inverse	7	CD27
200227_D	LH	12h	C2	2	1	6454149	4142	0	255	roi	1	CD8
200227_D	LH	12h	C2	2	2	104300998	0.444	0	255	inverse	1	CD8
200227_D	LH	12h	C2	2	3	6454149	1884	0	255	roi	2	CD4
200227_D	LH	12h	C2	2	4	104300998	0.518	0	255	inverse	2	CD4
200227_D	LH	12h	C2	2	5	6454149	190956	0	255	roi	3	DAPI
200227_D	LH	12h	C2	2	6	104300998	96456	0	255	inverse	3	DAPI
200227_D	LH	12h	A2	3	1	7850054	0.785	0	255	roi	1	CD11c
200227_D	LH	12h	A2	3	2	102905093	0.323	0	255	inverse	1	CD11c
200227_D	LH	12h	A2	3	3	7850054	6147	0	255	roi	2	CD11b
200227_D	LH	12h	A2	3	4	102905093	0.966	0	255	inverse	2	CD11b
200227_D	LH	12h	A2	3	5	7850054	157519	0	255	roi	3	DAPI
200227_D	LH	12h	A2	3	6	102905093	7156	0	255	inverse	3	DAPI
200227_D	LH	12h	B2	3	1	3122229	85841	0	255	roi	1	F4/80
200227_D	LH	12h	B2	3	2	107632917	23046	0	255	inverse	1	F4/80
200227_D	LH	12h	B2	3	3	3122229	34496	0	255	roi	2	IBA1
200227_D	LH	12h	B2	3	4	107632917	6980	0	255	inverse	2	IBA1
200227_D	LH	12h	B2	3	5	3122229	211669	0	255	roi	3	DAPI
200227_D	LH	12h	B2	3	6	107632917	27882	0	255	inverse	3	DAPI
200227_D	LH	12h	B2	3	7	3122229	0.427	0	255	roi	7	CD27
200227_D	LH	12h	B2	3	8	107632917	0.435	0	255	inverse	7	CD27
200227_D	LH	12h	C2	3	1	5791330	3779	0	255	roi	1	CD8
200227_D	LH	12h	C2	3	2	104963817	1698	0	255	inverse	1	CD8
200227_D	LH	12h	C2	3	3	5791330	43073	0	255	roi	2	CD4
200227_D	LH	12h	C2	3	4	104963817	4664	0	255	inverse	2	CD4
200227_D	LH	12h	C2	3	5	5791330	231066	0	255	roi	3	DAPI
200227_D	LH	12h	C2	3	6	104963817	58601	0	255	inverse	3	DAPI
200227_D	LH	12h	A2	4	1	5260805	0.178	0	255	roi	1	CD11c
200227_D	LH	12h	A2	4	2	105494341	0.102	0	255	inverse	1	CD11c
200227_D	LH	12h	A2	4	3	5260805	13168	0	255	roi	2	CD11b
200227_D	LH	12h	A2	4	4	105494341	0.354	0	255	inverse	2	CD11b
200227_D	LH	12h	A2	4	5	5260805	183413	0	255	roi	3	DAPI
200227_D	LH	12h	A2	4	6	105494341	26220	0	255	inverse	3	DAPI
200227_D	LH	12h	B2	4	1	4374854	21246	0	255	roi	1	F4/80
200227_D	LH	12h	B2	4	2	106380292	23646	0	255	inverse	1	F4/80
200227_D	LH	12h	B2	4	3	4374854	1790	0	255	roi	2	IBA1
200227_D	LH	12h	B2	4	4	106380292	1887	0	255	inverse	2	IBA1
200227_D	LH	12h	B2	4	5	4374854	171841	0	255	roi	3	DAPI
200227_D	LH	12h	B2	4	6	106380292	52959	0	255	inverse	3	DAPI
200227_D	LH	12h	B2	4	7	4374854	0.340	0	255	roi	7	CD27
200227_D	LH	12h	B2	4	8	106380292	0.306	0	255	inverse	7	CD27
200227_D	LH	12h	C2	4	1	3274170	0.856	0	255	roi	1	CD8
200227_D	LH	12h	C2	4	2	107480977	1029	0	255	inverse	1	CD8
200227_D	LH	12h	C2	4	3	3274170	29454	0	255	roi	2	CD4
200227_D	LH	12h	C2	4	4	107480977	0.891	0	255	inverse	2	CD4
200227_D	LH	12h	C2	4	5	3274170	201476	0	255	roi	3	DAPI
200227_D	LH	12h	C2	4	6	107480977	60529	0	255	inverse	3	DAPI
200227_D	LH	12h	A2	5	1	2707997	0.000	0	0	roi	1	CD11c
200227_D	LH	12h	A2	5	2	108047150	0.153	0	255	inverse	1	CD11c
200227_D	LH	12h	A2	5	3	2707997	1146	0	255	roi	2	CD11b
200227_D	LH	12h	A2	5	4	108047150	0.231	0	255	inverse	2	CD11b
200227_D	LH	12h	A2	5	5	2707997	190382	0	255	roi	3	DAPI
200227_D	LH	12h	A2	5	6	108047150	55339	0	255	inverse	3	DAPI
200227_D	LH	12h	B2	5	1	4697590	19288	0	255	roi	1	F4/80
200227_D	LH	12h	B2	5	2	106057557	17477	0	255	inverse	1	F4/80
200227_D	LH	12h	B2	5	3	4697590	0.000	0	0	roi	2	IBA1
200227_D	LH	12h	B2	5	4	106057557	1678	0	255	inverse	2	IBA1
200227_D	LH	12h	B2	5	5	4697590	211522	0	255	roi	3	DAPI
200227_D	LH	12h	B2	5	6	106057557	55782	0	255	inverse	3	DAPI
200227_D	LH	12h	B2	5	7	4697590	0.095	0	255	roi	7	CD27
200227_D	LH	12h	B2	5	8	106057557	0.575	0	255	inverse	7	CD27
200227_D	LH	12h	C2	5	1	4549584	1742	0	255	roi	1	CD8
200227_D	LH	12h	C2	5	2	106205563	0.503	0	255	inverse	1	CD8
200227_D	LH	12h	C2	5	3	4549584	0.000	0	0	roi	2	CD4
200227_D	LH	12h	C2	5	4	106205563	1589	0	255	inverse	2	CD4
200227_D	LH	12h	C2	5	5	4549584	220395	0	255	roi	3	DAPI
200227_D	LH	12h	C2	5	6	106205563	81445	0	255	inverse	3	DAPI

## Sheet: Supplementary figure 21
Source data Supplementary figure 21
Sample	Lobe	Timepoint	Slide_array	Hotspot	Measure_ID	Area	Mean	Min	Max	Area_type	Channel	Antigen
200225_B	LH	24h	A1	1	1	10857258	7859	0	255	roi	1	CD8
200225_B	LH	24h	A1	1	2	99897889	1940	0	255	inverse	1	CD8
200225_B	LH	24h	A1	1	3	10857258	1079	0	255	roi	2	CD4
200225_B	LH	24h	A1	1	4	99897889	3737	0	255	inverse	2	CD4
200225_B	LH	24h	A1	1	5	10857258	246068	0	255	roi	3	DAPI
200225_B	LH	24h	A1	1	6	99897889	71412	0	255	inverse	3	DAPI
200225_B	LH	24h	B1	1	1	8593121	41368	0	255	roi	1	F4/80
200225_B	LH	24h	B1	1	2	102162026	7732	0	255	inverse	1	F4/80
200225_B	LH	24h	B1	1	3	8593121	14535	0	255	roi	2	IBA1
200225_B	LH	24h	B1	1	4	102162026	1763	0	255	inverse	2	IBA1
200225_B	LH	24h	B1	1	5	8593121	231888	0	255	roi	3	DAPI
200225_B	LH	24h	B1	1	6	102162026	24456	0	255	inverse	3	DAPI
200225_B	LH	24h	B1	1	7	8593121	2911	0	255	roi	7	CD27
200225_B	LH	24h	B1	1	8	102162026	1610	0	255	inverse	7	CD27
200225_B	LH	24h	C1	1	1	9593410	15050	0	255	roi	1	CD11c
200225_B	LH	24h	C1	1	2	101161737	5732	0	255	inverse	1	CD11c
200225_B	LH	24h	C1	1	3	9593410	18037	0	255	roi	2	CD11b
200225_B	LH	24h	C1	1	4	101161737	2187	0	255	inverse	2	CD11b
200225_B	LH	24h	C1	1	5	9593410	240766	0	255	roi	3	DAPI
200225_B	LH	24h	C1	1	6	101161737	22098	0	255	inverse	3	DAPI
200225_B	LH	24h	A1	2	1	8283272	10462	0	255	roi	1	CD8
200225_B	LH	24h	A1	2	2	102471875	0.415	0	255	inverse	1	CD8
200225_B	LH	24h	A1	2	3	8283272	17795	0	255	roi	2	CD4
200225_B	LH	24h	A1	2	4	102471875	0.239	0	255	inverse	2	CD4
200225_B	LH	24h	A1	2	5	8283272	149827	0	255	roi	3	DAPI
200225_B	LH	24h	A1	2	6	102471875	18560	0	255	inverse	3	DAPI
200225_B	LH	24h	B1	2						roi	1	F4/80
200225_B	LH	24h	B1	2						inverse	1	F4/80
200225_B	LH	24h	B1	2						roi	2	IBA1
200225_B	LH	24h	B1	2						inverse	2	IBA1
200225_B	LH	24h	B1	2						roi	3	DAPI
200225_B	LH	24h	B1	2						inverse	3	DAPI
200225_B	LH	24h	B1	2						roi	7	CD27
200225_B	LH	24h	B1	2						inverse	7	CD27
200225_B	LH	24h	C1	2	1	14173096	4371	0	255	roi	1	CD11c
200225_B	LH	24h	C1	2	2	96582050	1632	0	255	inverse	1	CD11c
200225_B	LH	24h	C1	2	3	14173096	4198	0	255	roi	2	CD11b
200225_B	LH	24h	C1	2	4	96582050	1758	0	255	inverse	2	CD11b
200225_B	LH	24h	C1	2	5	14173096	130395	0	255	roi	3	DAPI
200225_B	LH	24h	C1	2	6	96582050	70072	0	255	inverse	3	DAPI
200225_B	LH	24h	A1	3	1	13071012	16052	0	255	roi	1	CD8
200225_B	LH	24h	A1	3	2	97684134	2140	0	255	inverse	1	CD8
200225_B	LH	24h	A1	3	3	13071012	9299	0	255	roi	2	CD4
200225_B	LH	24h	A1	3	4	97684134	0.905	0	255	inverse	2	CD4
200225_B	LH	24h	A1	3	5	13071012	174893	0	255	roi	3	DAPI
200225_B	LH	24h	A1	3	6	97684134	36875	0	255	inverse	3	DAPI
200225_B	LH	24h	B1	3	1	12247459	60904	0	255	roi	1	F4/80
200225_B	LH	24h	B1	3	2	98507687	16919	0	255	inverse	1	F4/80
200225_B	LH	24h	B1	3	3	12247459	19302	0	255	roi	2	IBA1
200225_B	LH	24h	B1	3	4	98507687	0.647	0	255	inverse	2	IBA1
200225_B	LH	24h	B1	3	5	12247459	202721	0	255	roi	3	DAPI
200225_B	LH	24h	B1	3	6	98507687	26888	0	255	inverse	3	DAPI
200225_B	LH	24h	B1	3	7	12247459	15141	0	255	roi	7	CD27
200225_B	LH	24h	B1	3	8	98507687	0.262	0	255	inverse	7	CD27
200225_B	LH	24h	C1	3	1	11767951	0.889	0	255	roi	1	CD11c
200225_B	LH	24h	C1	3	2	98987196	0.472	0	255	inverse	1	CD11c
200225_B	LH	24h	C1	3	3	11767951	2620	0	255	roi	2	CD11b
200225_B	LH	24h	C1	3	4	98987196	0.790	0	255	inverse	2	CD11b
200225_B	LH	24h	C1	3	5	11767951	163377	0	255	roi	3	DAPI
200225_B	LH	24h	C1	3	6	98987196	27696	0	255	inverse	3	DAPI
200225_B	LH	24h	A1	4	1	29840962	10837	0	255	roi	1	CD8
200225_B	LH	24h	A1	4	2	80914185	1420	0	255	inverse	1	CD8
200225_B	LH	24h	A1	4	3	29840962	28606	0	255	roi	2	CD4
200225_B	LH	24h	A1	4	4	80914185	2014	0	255	inverse	2	CD4
200225_B	LH	24h	A1	4	5	29840962	183578	0	255	roi	3	DAPI
200225_B	LH	24h	A1	4	6	80914185	15572	0	255	inverse	3	DAPI
200225_B	LH	24h	B1	4	1	27975689	29346	0	255	roi	1	F4/80
200225_B	LH	24h	B1	4	2	82779458	28123	0	255	inverse	1	F4/80
200225_B	LH	24h	B1	4	3	27975689	23125	0	255	roi	2	IBA1
200225_B	LH	24h	B1	4	4	82779458	6992	0	255	inverse	2	IBA1
200225_B	LH	24h	B1	4	5	27975689	128943	0	255	roi	3	DAPI
200225_B	LH	24h	B1	4	6	82779458	11044	0	255	inverse	3	DAPI
200225_B	LH	24h	B1	4	7	27975689	3705	0	255	roi	7	CD27
200225_B	LH	24h	B1	4	8	82779458	0.274	0	255	inverse	7	CD27
200225_B	LH	24h	C1	4	1	30387568	3178	0	255	roi	1	CD11c
200225_B	LH	24h	C1	4	2	80367579	0.462	0	255	inverse	1	CD11c
200225_B	LH	24h	C1	4	3	30387568	1700	0	255	roi	2	CD11b
200225_B	LH	24h	C1	4	4	80367579	0.700	0	255	inverse	2	CD11b
200225_B	LH	24h	C1	4	5	30387568	210956	0	255	roi	3	DAPI
200225_B	LH	24h	C1	4	6	80367579	59399	0	255	inverse	3	DAPI
200225_B	LH	24h	A2	1	1	21969862	7477	0	255	roi	1	CD11c
200225_B	LH	24h	A2	1	2	88785284	0.601	0	255	inverse	1	CD11c
200225_B	LH	24h	A2	1	3	21969862	23489	0	255	roi	2	CD11b
200225_B	LH	24h	A2	1	4	88785284	2352	0	255	inverse	2	CD11b
200225_B	LH	24h	A2	1	5	21969862	209682	0	255	roi	3	DAPI
200225_B	LH	24h	A2	1	6	88785284	25698	0	255	inverse	3	DAPI
200225_B	LH	24h	B2	1	1	15477161	21641	0	255	roi	1	F4/80
200225_B	LH	24h	B2	1	2	95277986	23245	0	255	inverse	1	F4/80
200225_B	LH	24h	B2	1	3	15477161	21375	0	255	roi	2	IBA1
200225_B	LH	24h	B2	1	4	95277986	5995	0	255	inverse	2	IBA1
200225_B	LH	24h	B2	1	5	15477161	222549	0	255	roi	3	DAPI
200225_B	LH	24h	B2	1	6	95277986	30790	0	255	inverse	3	DAPI
200225_B	LH	24h	B2	1	7	15477161	8229	0	255	roi	7	CD27
200225_B	LH	24h	B2	1	8	95277986	1376	0	255	inverse	7	CD27
200225_B	LH	24h	C2	1	1	16116980	11434	0	255	roi	1	CD8
200225_B	LH	24h	C2	1	2	94638166	1892	0	255	inverse	1	CD8
200225_B	LH	24h	C2	1	3	16116980	74645	0	255	roi	2	CD4
200225_B	LH	24h	C2	1	4	94638166	0.851	0	255	inverse	2	CD4
200225_B	LH	24h	C2	1	5	16116980	238765	0	255	roi	3	DAPI
200225_B	LH	24h	C2	1	6	94638166	50185	0	255	inverse	3	DAPI
200225_B	LH	24h	A2	2	1	4998698	18536	0	255	roi	1	CD11c
200225_B	LH	24h	A2	2	2	105756448	0.417	0	255	inverse	1	CD11c
200225_B	LH	24h	A2	2	3	4998698	16229	0	255	roi	2	CD11b
200225_B	LH	24h	A2	2	4	105756448	0.578	0	255	inverse	2	CD11b
200225_B	LH	24h	A2	2	5	4998698	212054	0	255	roi	3	DAPI
200225_B	LH	24h	A2	2	6	105756448	26710	0	255	inverse	3	DAPI
200225_B	LH	24h	B2	2	1	6799699	112530	0	255	roi	1	F4/80
200225_B	LH	24h	B2	2	2	103955448	18474	0	255	inverse	1	F4/80
200225_B	LH	24h	B2	2	3	6799699	53851	0	255	roi	2	IBA1
200225_B	LH	24h	B2	2	4	103955448	2038	0	255	inverse	2	IBA1
200225_B	LH	24h	B2	2	5	6799699	201627	0	255	roi	3	DAPI
200225_B	LH	24h	B2	2	6	103955448	28163	0	255	inverse	3	DAPI
200225_B	LH	24h	B2	2	7	6799699	3298	0	255	roi	7	CD27
200225_B	LH	24h	B2	2	8	103955448	0.451	0	255	inverse	7	CD27
200225_B	LH	24h	C2	2	1	6446940	5036	0	255	roi	1	CD8
200225_B	LH	24h	C2	2	2	104308206	0.670	0	255	inverse	1	CD8
200225_B	LH	24h	C2	2	3	6446940	26920	0	255	roi	2	CD4
200225_B	LH	24h	C2	2	4	104308206	0.862	0	255	inverse	2	CD4
200225_B	LH	24h	C2	2	5	6446940	223161	0	255	roi	3	DAPI
200225_B	LH	24h	C2	2	6	104308206	63404	0	255	inverse	3	DAPI
200225_B	LH	24h	A2	3	1	8236084	10496	0	255	roi	1	CD11c
200225_B	LH	24h	A2	3	2	102519062	0.399	0	255	inverse	1	CD11c
200225_B	LH	24h	A2	3	3	8236084	17666	0	255	roi	2	CD11b
200225_B	LH	24h	A2	3	4	102519062	0.624	0	255	inverse	2	CD11b
200225_B	LH	24h	A2	3	5	8236084	206573	0	255	roi	3	DAPI
200225_B	LH	24h	A2	3	6	102519062	24234	0	255	inverse	3	DAPI
200225_B	LH	24h	B2	3	1	11075557	52712	0	255	roi	1	F4/80
200225_B	LH	24h	B2	3	2	99679589	9901	0	255	inverse	1	F4/80
200225_B	LH	24h	B2	3	3	11075557	56068	0	255	roi	2	IBA1
200225_B	LH	24h	B2	3	4	99679589	4469	0	255	inverse	2	IBA1
200225_B	LH	24h	B2	3	5	11075557	151807	0	255	roi	3	DAPI
200225_B	LH	24h	B2	3	6	99679589	7799	0	255	inverse	3	DAPI
200225_B	LH	24h	B2	3	7	11075557	19613	0	255	roi	7	CD27
200225_B	LH	24h	B2	3	8	99679589	1433	0	255	inverse	7	CD27
200225_B	LH	24h	C2	3	1	12673336	22235	0	255	roi	1	CD8
200225_B	LH	24h	C2	3	2	98081810	0.544	0	255	inverse	1	CD8
200225_B	LH	24h	C2	3	3	12673336	39772	0	255	roi	2	CD4
200225_B	LH	24h	C2	3	4	98081810	0.244	0	255	inverse	2	CD4
200225_B	LH	24h	C2	3	5	12673336	193912	0	255	roi	3	DAPI
200225_B	LH	24h	C2	3	6	98081810	32323	0	255	inverse	3	DAPI
200225_B	LH	24h	A2	4	1	11061905	0.051	0	255	roi	1	CD11c
200225_B	LH	24h	A2	4	2	99693241	7530	0	255	inverse	1	CD11c
200225_B	LH	24h	A2	4	3	11061905	0.673	0	255	roi	2	CD11b
200225_B	LH	24h	A2	4	4	99693241	18077	0	255	inverse	2	CD11b
200225_B	LH	24h	A2	4	5	11061905	198082	0	255	roi	3	DAPI
200225_B	LH	24h	A2	4	6	99693241	37760	0	255	inverse	3	DAPI
200225_B	LH	24h	B2	4	1	15570031	17177	0	255	roi	1	F4/80
200225_B	LH	24h	B2	4	2	95185115	12183	0	255	inverse	1	F4/80
200225_B	LH	24h	B2	4	3	15570031	6988	0	255	roi	2	IBA1
200225_B	LH	24h	B2	4	4	95185115	35268	0	255	inverse	2	IBA1
200225_B	LH	24h	B2	4	5	15570031	167595	0	255	roi	3	DAPI
200225_B	LH	24h	B2	4	6	95185115	42941	0	255	inverse	3	DAPI
200225_B	LH	24h	B2	4	7	15570031	4241	0	255	roi	7	CD27
200225_B	LH	24h	B2	4	8	95185115	2038	0	255	inverse	7	CD27
200225_B	LH	24h	C2	4	1	6171234	4861	0	255	roi	1	CD8
200225_B	LH	24h	C2	4	2	104583912	1117	0	255	inverse	1	CD8
200225_B	LH	24h	C2	4	3	6171234	8108	0	255	roi	2	CD4
200225_B	LH	24h	C2	4	4	104583912	36528	0	255	inverse	2	CD4
200225_B	LH	24h	C2	4	5	6171234	196564	0	255	roi	3	DAPI
200225_B	LH	24h	C2	4	6	104583912	48455	0	255	inverse	3	DAPI
200225_B	LH	24h	A2	5	1	5895845	4539	0	255	roi	1	CD11c
200225_B	LH	24h	A2	5	2	104859301	0.196	0	255	inverse	1	CD11c
200225_B	LH	24h	A2	5	3	5895845	3344	0	255	roi	2	CD11b
200225_B	LH	24h	A2	5	4	104859301	0.174	0	255	inverse	2	CD11b
200225_B	LH	24h	A2	5	5	5895845	189668	0	255	roi	3	DAPI
200225_B	LH	24h	A2	5	6	104859301	29663	0	255	inverse	3	DAPI
200225_B	LH	24h	B2	5	1	3866009	152847	0	255	roi	1	F4/80
200225_B	LH	24h	B2	5	2	106889137	18122	0	255	inverse	1	F4/80
200225_B	LH	24h	B2	5	3	3866009	98458	0	255	roi	2	IBA1
200225_B	LH	24h	B2	5	4	106889137	6622	0	255	inverse	2	IBA1
200225_B	LH	24h	B2	5	5	3866009	237442	0	255	roi	3	DAPI
200225_B	LH	24h	B2	5	6	106889137	44352	0	255	inverse	3	DAPI
200225_B	LH	24h	B2	5	7	3866009	7399	0	255	roi	7	CD27
200225_B	LH	24h	B2	5	8	106889137	0.117	0	255	inverse	7	CD27
200225_B	LH	24h	C2	5	1	4602052	47130	0	255	roi	1	CD8
200225_B	LH	24h	C2	5	2	106153094	2008	0	255	inverse	1	CD8
200225_B	LH	24h	C2	5	3	4602052	24051	0	255	roi	2	CD4
200225_B	LH	24h	C2	5	4	106153094	1292	0	255	inverse	2	CD4
200225_B	LH	24h	C2	5	5	4602052	213601	0	255	roi	3	DAPI
200225_B	LH	24h	C2	5	6	106153094	40943	0	255	inverse	3	DAPI
200225_B	LH	24h	A2	6	1	10602254	3082	0	255	roi	1	CD11c
200225_B	LH	24h	A2	6	2	100152892	1861	0	255	inverse	1	CD11c
200225_B	LH	24h	A2	6	3	10602254	1066	0	255	roi	2	CD11b
200225_B	LH	24h	A2	6	4	100152892	0.006	0	255	inverse	2	CD11b
200225_B	LH	24h	A2	6	5	10602254	157228	0	255	roi	3	DAPI
200225_B	LH	24h	A2	6	6	100152892	18886	0	255	inverse	3	DAPI
200225_B	LH	24h	B2	6	1	3479213	27602	0	255	roi	1	F4/80
200225_B	LH	24h	B2	6	2	107275933	12101	0	255	inverse	1	F4/80
200225_B	LH	24h	B2	6	3	3479213	32402	0	255	roi	2	IBA1
200225_B	LH	24h	B2	6	4	107275933	6147	0	255	inverse	2	IBA1
200225_B	LH	24h	B2	6	5	3479213	249564	0	255	roi	3	DAPI
200225_B	LH	24h	B2	6	6	107275933	70923	0	255	inverse	3	DAPI
200225_B	LH	24h	B2	6	7	3479213	12193	0	255	roi	7	CD27
200225_B	LH	24h	B2	6	8	107275933	1215	0	255	inverse	7	CD27
200225_B	LH	24h	C2	6	1	4093049	44746	0	255	roi	1	CD8
200225_B	LH	24h	C2	6	2	106662098	1921	0	255	inverse	1	CD8
200225_B	LH	24h	C2	6	3	4093049	62857	0	255	roi	2	CD4
200225_B	LH	24h	C2	6	4	106662098	4683	0	255	inverse	2	CD4
200225_B	LH	24h	C2	6	5	4093049	235476	0	255	roi	3	DAPI
200225_B	LH	24h	C2	6	6	106662098	67070	0	255	inverse	3	DAPI
200225_C	LH	24h	A1	1	1	2534482	2168	0	255	roi	1	CD8
200225_C	LH	24h	A1	1	2	108220664	0.352	0	255	inverse	1	CD8
200225_C	LH	24h	A1	1	3	2534482	7760	0	255	roi	2	CD4
200225_C	LH	24h	A1	1	4	108220664	0.340	0	255	inverse	2	CD4
200225_C	LH	24h	A1	1	5	2534482	174994	0	255	roi	3	DAPI
200225_C	LH	24h	A1	1	6	108220664	31866	0	255	inverse	3	DAPI
200225_C	LH	24h	B1	1	1	2550511	150622	0	255	roi	1	F4/80
200225_C	LH	24h	B1	1	2	108204635	18106	0	255	inverse	1	F4/80
200225_C	LH	24h	B1	1	3	2550511	87255	0	255	roi	2	IBA1
200225_C	LH	24h	B1	1	4	108204635	1537	0	255	inverse	2	IBA1
200225_C	LH	24h	B1	1	5	2550511	251576	0	255	roi	3	DAPI
200225_C	LH	24h	B1	1	6	108204635	35318	0	255	inverse	3	DAPI
200225_C	LH	24h	B1	1	7	2550511	19141	0	255	roi	7	CD27
200225_C	LH	24h	B1	1	8	108204635	0.344	0	255	inverse	7	CD27
200225_C	LH	24h	C1	1	1	2936673	23535	0	255	roi	1	CD11c
200225_C	LH	24h	C1	1	2	107818473	2820	0	255	inverse	1	CD11c
200225_C	LH	24h	C1	1	3	2936673	4526	0	255	roi	2	CD11b
200225_C	LH	24h	C1	1	4	107818473	0.373	0	255	inverse	2	CD11b
200225_C	LH	24h	C1	1	5	2936673	193472	0	255	roi	3	DAPI
200225_C	LH	24h	C1	1	6	107818473	35858	0	255	inverse	3	DAPI
200225_C	LH	24h	A1	2	1	4397801	2927	0	255	roi	1	CD8
200225_C	LH	24h	A1	2	2	106357345	0.454	0	255	inverse	1	CD8
200225_C	LH	24h	A1	2	3	4397801	8821	0	255	roi	2	CD4
200225_C	LH	24h	A1	2	4	106357345	0.207	0	255	inverse	2	CD4
200225_C	LH	24h	A1	2	5	4397801	142703	0	255	roi	3	DAPI
200225_C	LH	24h	A1	2	6	106357345	34392	0	255	inverse	3	DAPI
200225_C	LH	24h	B1	2	1	3790910	166314	0	255	roi	1	F4/80
200225_C	LH	24h	B1	2	2	106964236	11802	0	255	inverse	1	F4/80
200225_C	LH	24h	B1	2	3	3790910	123189	0	255	roi	2	IBA1
200225_C	LH	24h	B1	2	4	106964236	1751	0	255	inverse	2	IBA1
200225_C	LH	24h	B1	2	5	3790910	208708	0	255	roi	3	DAPI
200225_C	LH	24h	B1	2	6	106964236	19644	0	255	inverse	3	DAPI
200225_C	LH	24h	B1	2	7	3790910	9913	0	255	roi	7	CD27
200225_C	LH	24h	B1	2	8	106964236	0.381	0	255	inverse	7	CD27
200225_C	LH	24h	C1	2	1	4751590	19322	0	255	roi	1	CD11c
200225_C	LH	24h	C1	2	2	106003556	1111	0	255	inverse	1	CD11c
200225_C	LH	24h	C1	2	3	4751590	60191	0	255	roi	2	CD11b
200225_C	LH	24h	C1	2	4	106003556	0.217	0	255	inverse	2	CD11b
200225_C	LH	24h	C1	2	5	4751590	209268	0	255	roi	3	DAPI
200225_C	LH	24h	C1	2	6	106003556	15267	0	255	inverse	3	DAPI
200225_C	LH	24h	B2	1	1	2734588	0.559	0	255	roi	1	CD11c
200225_C	LH	24h	B2	1	2	108020559	0.345	0	255	inverse	1	CD11c
200225_C	LH	24h	B2	1	3	2734588	5883	0	255	roi	2	CD11b
200225_C	LH	24h	B2	1	4	108020559	0.431	0	255	inverse	2	CD11b
200225_C	LH	24h	B2	1	5	2734588	167968	0	255	roi	3	DAPI
200225_C	LH	24h	B2	1	6	108020559	38742	0	255	inverse	3	DAPI
200225_C	LH	24h	C2	1	1	10719735	6746	0	255	roi	1	F4/80
200225_C	LH	24h	C2	1	2	100035411	16162	0	255	inverse	1	F4/80
200225_C	LH	24h	C2	1	3	10719735	4701	0	255	roi	2	IBA1
200225_C	LH	24h	C2	1	4	100035411	5378	0	255	inverse	2	IBA1
200225_C	LH	24h	C2	1	5	10719735	175723	0	255	roi	3	DAPI
200225_C	LH	24h	C2	1	6	100035411	76480	0	255	inverse	3	DAPI
200225_C	LH	24h	C2	1	7	10719735	0.041	0	255	roi	7	CD27
200225_C	LH	24h	C2	1	8	100035411	0.276	0	255	inverse	7	CD27
200225_C	LH	24h	D2	1	1	2636304	33988	0	255	roi	1	CD8
200225_C	LH	24h	D2	1	2	108118842	0.693	0	255	inverse	1	CD8
200225_C	LH	24h	D2	1	3	2636304	9721	0	255	roi	2	CD4
200225_C	LH	24h	D2	1	4	108118842	0.259	0	255	inverse	2	CD4
200225_C	LH	24h	D2	1	5	2636304	204417	0	255	roi	3	DAPI
200225_C	LH	24h	D2	1	6	108118842	56988	0	255	inverse	3	DAPI
200225_C	LH	24h	B2	2	1	6118686	54649	0	255	roi	1	CD11c
200225_C	LH	24h	B2	2	2	104636460	0.889	0	255	inverse	1	CD11c
200225_C	LH	24h	B2	2	3	6118686	113753	0	255	roi	2	CD11b
200225_C	LH	24h	B2	2	4	104636460	0.370	0	255	inverse	2	CD11b
200225_C	LH	24h	B2	2	5	6118686	248683	0	255	roi	3	DAPI
200225_C	LH	24h	B2	2	6	104636460	35561	0	255	inverse	3	DAPI
200225_C	LH	24h	C2	2	1	9594862	111299	0	255	roi	1	F4/80
200225_C	LH	24h	C2	2	2	101160284	13540	0	255	inverse	1	F4/80
200225_C	LH	24h	C2	2	3	9594862	107490	0	255	roi	2	IBA1
200225_C	LH	24h	C2	2	4	101160284	5711	0	255	inverse	2	IBA1
200225_C	LH	24h	C2	2	5	9594862	193439	0	255	roi	3	DAPI
200225_C	LH	24h	C2	2	6	101160284	22011	0	255	inverse	3	DAPI
200225_C	LH	24h	C2	2	7	9594862	16486	0	255	roi	7	CD27
200225_C	LH	24h	C2	2	8	101160284	0.599	0	255	inverse	7	CD27
200225_C	LH	24h	D2	2						roi	1	CD8
200225_C	LH	24h	D2	2						inverse	1	CD8
200225_C	LH	24h	D2	2						roi	2	CD4
200225_C	LH	24h	D2	2						inverse	2	CD4
200225_C	LH	24h	D2	2						roi	3	DAPI
200225_C	LH	24h	D2	2						inverse	3	DAPI
200225_C	LH	24h	B2	3	1	5759484	0.981	0	255	roi	1	CD11c
200225_C	LH	24h	B2	3	2	104995662	0.460	0	255	inverse	1	CD11c
200225_C	LH	24h	B2	3	3	5759484	10557	0	255	roi	2	CD11b
200225_C	LH	24h	B2	3	4	104995662	0.291	0	255	inverse	2	CD11b
200225_C	LH	24h	B2	3	5	5759484	202552	0	255	roi	3	DAPI
200225_C	LH	24h	B2	3	6	104995662	58507	0	255	inverse	3	DAPI
200225_C	LH	24h	C2	3	1	6377571	13110	0	255	roi	1	F4/80
200225_C	LH	24h	C2	3	2	104377575	18081	0	255	inverse	1	F4/80
200225_C	LH	24h	C2	3	3	6377571	7090	0	255	roi	2	IBA1
200225_C	LH	24h	C2	3	4	104377575	2660	0	255	inverse	2	IBA1
200225_C	LH	24h	C2	3	5	6377571	202181	0	255	roi	3	DAPI
200225_C	LH	24h	C2	3	6	104377575	41128	0	255	inverse	3	DAPI
200225_C	LH	24h	C2	3	7	6377571	3369	0	255	roi	7	CD27
200225_C	LH	24h	C2	3	8	104377575	0.645	0	255	inverse	7	CD27
200225_C	LH	24h	D2	3	1	4004245	1199	0	255	roi	1	CD8
200225_C	LH	24h	D2	3	2	106750901	1079	0	255	inverse	1	CD8
200225_C	LH	24h	D2	3	3	4004245	7534	0	255	roi	2	CD4
200225_C	LH	24h	D2	3	4	106750901	0.311	0	255	inverse	2	CD4
200225_C	LH	24h	D2	3	5	4004245	200921	0	255	roi	3	DAPI
200225_C	LH	24h	D2	3	6	106750901	39507	0	255	inverse	3	DAPI
200225_C	LH	24h	B2	4	1	7589109	16385	0	255	roi	1	CD11c
200225_C	LH	24h	B2	4	2	103166038	0.412	0	255	inverse	1	CD11c
200225_C	LH	24h	B2	4	3	7589109	32220	0	255	roi	2	CD11b
200225_C	LH	24h	B2	4	4	103166038	0.440	0	255	inverse	2	CD11b
200225_C	LH	24h	B2	4	5	7589109	191499	0	255	roi	3	DAPI
200225_C	LH	24h	B2	4	6	103166038	15874	0	255	inverse	3	DAPI
200225_C	LH	24h	C2	4	1	9041417	112851	0	255	roi	1	F4/80
200225_C	LH	24h	C2	4	2	101713729	8143	0	255	inverse	1	F4/80
200225_C	LH	24h	C2	4	3	9041417	65509	0	255	roi	2	IBA1
200225_C	LH	24h	C2	4	4	101713729	3181	0	255	inverse	2	IBA1
200225_C	LH	24h	C2	4	5	9041417	193529	0	255	roi	3	DAPI
200225_C	LH	24h	C2	4	6	101713729	34539	0	255	inverse	3	DAPI
200225_C	LH	24h	C2	4	7	9041417	0.775	0	255	roi	7	CD27
200225_C	LH	24h	C2	4	8	101713729	0.140	0	255	inverse	7	CD27
200225_C	LH	24h	D2	4	1	7581425	12394	0	255	roi	1	CD8
200225_C	LH	24h	D2	4	2	103173722	1539	0	255	inverse	1	CD8
200225_C	LH	24h	D2	4	3	7581425	25051	0	255	roi	2	CD4
200225_C	LH	24h	D2	4	4	103173722	0.091	0	255	inverse	2	CD4
200225_C	LH	24h	D2	4	5	7581425	152969	0	255	roi	3	DAPI
200225_C	LH	24h	D2	4	6	103173722	48796	0	255	inverse	3	DAPI

## Sheet: Supplementary figure 22
Source data Supplementary figure 22
Sample	Lobe	Timepoint	Slide_array	Hotspot	Measure_ID	Area	Mean	Min	Max	Area_type	Channel	Antigen
200306_J	LH	38h	A1	1	1	7888712	5591	0	255	roi	1	CD8
200306_J	LH	38h	A1	1	2	102866434	0.508	0	255	inverse	1	CD8
200306_J	LH	38h	A1	1	3	7888712	3659	0	255	roi	2	CD4
200306_J	LH	38h	A1	1	4	102866434	4787	0	255	inverse	2	CD4
200306_J	LH	38h	A1	1	5	7888712	220232	0	255	roi	3	DAPI
200306_J	LH	38h	A1	1	6	102866434	61605	0	255	inverse	3	DAPI
200306_J	LH	38h	B1	1	1	11032409	19535	0	255	roi	1	F4/80
200306_J	LH	38h	B1	1	2	99722737	15765	0	255	inverse	1	F4/80
200306_J	LH	38h	B1	1	3	11032409	48394	0	255	roi	2	IBA1
200306_J	LH	38h	B1	1	4	99722737	5023	0	255	inverse	2	IBA1
200306_J	LH	38h	B1	1	5	11032409	202311	0	255	roi	3	DAPI
200306_J	LH	38h	B1	1	6	99722737	68150	0	255	inverse	3	DAPI
200306_J	LH	38h	B1	1	7	11032409	3159	0	255	roi	7	CD27
200306_J	LH	38h	B1	1	8	99722737	1605	0	255	inverse	7	CD27
200306_J	LH	38h	C1	1	1	8285120	0.336	0	255	roi	1	CD11c
200306_J	LH	38h	C1	1	2	102470026	0.292	0	255	inverse	1	CD11c
200306_J	LH	38h	C1	1	3	8285120	50125	0	255	roi	2	CD11b
200306_J	LH	38h	C1	1	4	102470026	3316	0	255	inverse	2	CD11b
200306_J	LH	38h	C1	1	5	8285120	209207	0	255	roi	3	DAPI
200306_J	LH	38h	C1	1	6	102470026	65939	0	255	inverse	3	DAPI
200306_J	LH	38h	A1	2	1	9461115	9854	0	255	roi	1	CD8
200306_J	LH	38h	A1	2	2	101294031	1554	0	255	inverse	1	CD8
200306_J	LH	38h	A1	2	3	9461115	52352	0	255	roi	2	CD4
200306_J	LH	38h	A1	2	4	101294031	3894	0	255	inverse	2	CD4
200306_J	LH	38h	A1	2	5	9461115	188745	0	255	roi	3	DAPI
200306_J	LH	38h	A1	2	6	101294031	38959	0	255	inverse	3	DAPI
200306_J	LH	38h	B1	2	1	4899094	80633	0	255	roi	1	F4/80
200306_J	LH	38h	B1	2	2	105856052	23347	0	255	inverse	1	F4/80
200306_J	LH	38h	B1	2	3	4899094	68207	0	255	roi	2	IBA1
200306_J	LH	38h	B1	2	4	105856052	8919	0	255	inverse	2	IBA1
200306_J	LH	38h	B1	2	5	4899094	204614	0	255	roi	3	DAPI
200306_J	LH	38h	B1	2	6	105856052	45116	0	255	inverse	3	DAPI
200306_J	LH	38h	B1	2	7	4899094	1293	0	255	roi	7	CD27
200306_J	LH	38h	B1	2	8	105856052	1004	0	255	inverse	7	CD27
200306_J	LH	38h	C1	2	1	10082107	2316	0	255	roi	1	CD11c
200306_J	LH	38h	C1	2	2	100673039	1224	0	255	inverse	1	CD11c
200306_J	LH	38h	C1	2	3	10082107	49593	0	255	roi	2	CD11b
200306_J	LH	38h	C1	2	4	100673039	3318	0	255	inverse	2	CD11b
200306_J	LH	38h	C1	2	5	10082107	211666	0	255	roi	3	DAPI
200306_J	LH	38h	C1	2	6	100673039	45568	0	255	inverse	3	DAPI
200306_J	LH	38h	A1	3	1	5767960	5159	0	255	roi	1	CD8
200306_J	LH	38h	A1	3	2	104987186	1040	0	255	inverse	1	CD8
200306_J	LH	38h	A1	3	3	5767960	11750	0	255	roi	2	CD4
200306_J	LH	38h	A1	3	4	104987186	0.583	0	255	inverse	2	CD4
200306_J	LH	38h	A1	3	5	5767960	220177	0	255	roi	3	DAPI
200306_J	LH	38h	A1	3	6	104987186	77147	0	255	inverse	3	DAPI
200306_J	LH	38h	B1	3	1	3053943	39756	0	255	roi	1	F4/80
200306_J	LH	38h	B1	3	2	107701203	19264	0	255	inverse	1	F4/80
200306_J	LH	38h	B1	3	3	3053943	42045	0	255	roi	2	IBA1
200306_J	LH	38h	B1	3	4	107701203	3237	0	255	inverse	2	IBA1
200306_J	LH	38h	B1	3	5	3053943	218348	0	255	roi	3	DAPI
200306_J	LH	38h	B1	3	6	107701203	77195	0	255	inverse	3	DAPI
200306_J	LH	38h	B1	3	7	3053943	2780	0	255	roi	7	CD27
200306_J	LH	38h	B1	3	8	107701203	0.986	0	255	inverse	7	CD27
200306_J	LH	38h	C1	3						roi	1	CD11c
200306_J	LH	38h	C1	3						inverse	1	CD11c
200306_J	LH	38h	C1	3						roi	2	CD11b
200306_J	LH	38h	C1	3						inverse	2	CD11b
200306_J	LH	38h	C1	3						roi	3	DAPI
200306_J	LH	38h	C1	3						inverse	3	DAPI
200306_J	LH	38h	A1	4	1	4952171	71713	0	255	roi	1	CD8
200306_J	LH	38h	A1	4	2	105802976	0.070	0	255	inverse	1	CD8
200306_J	LH	38h	A1	4	3	4952171	69563	0	255	roi	2	CD4
200306_J	LH	38h	A1	4	4	105802976	0.433	0	255	inverse	2	CD4
200306_J	LH	38h	A1	4	5	4952171	217819	0	255	roi	3	DAPI
200306_J	LH	38h	A1	4	6	105802976	62728	0	255	inverse	3	DAPI
200306_J	LH	38h	B1	4	1	6677861	46961	0	255	roi	1	F4/80
200306_J	LH	38h	B1	4	2	104077285	19937	0	255	inverse	1	F4/80
200306_J	LH	38h	B1	4	3	6677861	10483	0	255	roi	2	IBA1
200306_J	LH	38h	B1	4	4	104077285	2071	0	255	inverse	2	IBA1
200306_J	LH	38h	B1	4	5	6677861	216859	0	255	roi	3	DAPI
200306_J	LH	38h	B1	4	6	104077285	106150	0	255	inverse	3	DAPI
200306_J	LH	38h	B1	4	7	6677861	59095	0	255	roi	7	CD27
200306_J	LH	38h	B1	4	8	104077285	1709	0	255	inverse	7	CD27
200306_J	LH	38h	C1	4	1	9567981	1595	0	255	roi	1	CD11c
200306_J	LH	38h	C1	4	2	101187166	0.247	0	255	inverse	1	CD11c
200306_J	LH	38h	C1	4	3	9567981	3417	0	255	roi	2	CD11b
200306_J	LH	38h	C1	4	4	101187166	0.152	0	255	inverse	2	CD11b
200306_J	LH	38h	C1	4	5	9567981	170082	0	255	roi	3	DAPI
200306_J	LH	38h	C1	4	6	101187166	84004	0	255	inverse	3	DAPI
200306_J	LH	38h	A1	5	1	6004427	1719	0	255	roi	1	CD8
200306_J	LH	38h	A1	5	2	104750720	0.656	0	255	inverse	1	CD8
200306_J	LH	38h	A1	5	3	6004427	13186	0	255	roi	2	CD4
200306_J	LH	38h	A1	5	4	104750720	0.687	0	255	inverse	2	CD4
200306_J	LH	38h	A1	5	5	6004427	169219	0	255	roi	3	DAPI
200306_J	LH	38h	A1	5	6	104750720	41015	0	255	inverse	3	DAPI
200306_J	LH	38h	B1	5	1	3250483	34645	0	255	roi	1	F4/80
200306_J	LH	38h	B1	5	2	107504663	35129	0	255	inverse	1	F4/80
200306_J	LH	38h	B1	5	3	3250483	24138	0	255	roi	2	IBA1
200306_J	LH	38h	B1	5	4	107504663	9275	0	255	inverse	2	IBA1
200306_J	LH	38h	B1	5	5	3250483	212446	0	255	roi	3	DAPI
200306_J	LH	38h	B1	5	6	107504663	102742	0	255	inverse	3	DAPI
200306_J	LH	38h	B1	5	7	3250483	2196	0	255	roi	7	CD27
200306_J	LH	38h	B1	5	8	107504663	1019	0	255	inverse	7	CD27
200306_J	LH	38h	C1	5	1	2972823	1445	0	255	roi	1	CD11c
200306_J	LH	38h	C1	5	2	107782323	0.136	0	255	inverse	1	CD11c
200306_J	LH	38h	C1	5	3	2972823	2514	0	255	roi	2	CD11b
200306_J	LH	38h	C1	5	4	107782323	0.113	0	255	inverse	2	CD11b
200306_J	LH	38h	C1	5	5	2972823	233806	0	255	roi	3	DAPI
200306_J	LH	38h	C1	5	6	107782323	108233	0	255	inverse	3	DAPI
200306_J	LH	38h	A1	6	1	3456055	0.433	0	255	roi	1	CD8
200306_J	LH	38h	A1	6	2	107299092	0.780	0	255	inverse	1	CD8
200306_J	LH	38h	A1	6	3	3456055	18911	0	255	roi	2	CD4
200306_J	LH	38h	A1	6	4	107299092	2901	0	255	inverse	2	CD4
200306_J	LH	38h	A1	6	5	3456055	144337	0	255	roi	3	DAPI
200306_J	LH	38h	A1	6	6	107299092	70453	0	255	inverse	3	DAPI
200306_J	LH	38h	B1	6	1	2356585	2249	0	255	roi	1	F4/80
200306_J	LH	38h	B1	6	2	108398562	13157	0	255	inverse	1	F4/80
200306_J	LH	38h	B1	6	3	2356585	31102	0	255	roi	2	IBA1
200306_J	LH	38h	B1	6	4	108398562	11285	0	255	inverse	2	IBA1
200306_J	LH	38h	B1	6	5	2356585	217809	0	255	roi	3	DAPI
200306_J	LH	38h	B1	6	6	108398562	78170	0	255	inverse	3	DAPI
200306_J	LH	38h	B1	6	7	2356585	14427	0	255	roi	7	CD27
200306_J	LH	38h	B1	6	8	108398562	0.564	0	255	inverse	7	CD27
200306_J	LH	38h	C1	6	1	10829294	0.241	0	255	roi	1	CD11c
200306_J	LH	38h	C1	6	2	99925853	0.298	0	255	inverse	1	CD11c
200306_J	LH	38h	C1	6	3	10829294	12381	0	255	roi	2	CD11b
200306_J	LH	38h	C1	6	4	99925853	0.547	0	255	inverse	2	CD11b
200306_J	LH	38h	C1	6	5	10829294	205946	0	255	roi	3	DAPI
200306_J	LH	38h	C1	6	6	99925853	103668	0	255	inverse	3	DAPI
200306_J	LH	38h	A2	1	1	7492304	0.233	0	255	roi	1	CD11c
200306_J	LH	38h	A2	1	2	103262842	0.222	0	255	inverse	1	CD11c
200306_J	LH	38h	A2	1	3	7492304	1588	0	255	roi	2	CD11b
200306_J	LH	38h	A2	1	4	103262842	0.279	0	255	inverse	2	CD11b
200306_J	LH	38h	A2	1	5	7492304	213750	0	255	roi	3	DAPI
200306_J	LH	38h	A2	1	6	103262842	85100	0	255	inverse	3	DAPI
200306_J	LH	38h	B2	1	1	8356971	7418	0	255	roi	1	F4/80
200306_J	LH	38h	B2	1	2	102398175	27112	0	255	inverse	1	F4/80
200306_J	LH	38h	B2	1	3	8356971	6370	0	255	roi	2	IBA1
200306_J	LH	38h	B2	1	4	102398175	19515	0	255	inverse	2	IBA1
200306_J	LH	38h	B2	1	5	8356971	166891	0	255	roi	3	DAPI
200306_J	LH	38h	B2	1	6	102398175	66711	0	255	inverse	3	DAPI
200306_J	LH	38h	B2	1	7	8356971	2777	0	255	roi	7	CD27
200306_J	LH	38h	B2	1	8	102398175	1737	0	255	inverse	7	CD27
200306_J	LH	38h	C2	1	1	5559854	0.497	0	255	roi	1	CD8
200306_J	LH	38h	C2	1	2	105195292	0.321	0	255	inverse	1	CD8
200306_J	LH	38h	C2	1	3	5559854	6890	0	255	roi	2	CD4
200306_J	LH	38h	C2	1	4	105195292	1834	0	255	inverse	2	CD4
200306_J	LH	38h	C2	1	5	5559854	210934	0	255	roi	3	DAPI
200306_J	LH	38h	C2	1	6	105195292	97667	0	255	inverse	3	DAPI
200306_J	LH	38h	A2	2	1	10356123	0.796	0	255	roi	1	CD11c
200306_J	LH	38h	A2	2	2	100399023	0.208	0	255	inverse	1	CD11c
200306_J	LH	38h	A2	2	3	10356123	15693	0	255	roi	2	CD11b
200306_J	LH	38h	A2	2	4	100399023	1588	0	255	inverse	2	CD11b
200306_J	LH	38h	A2	2	5	10356123	223772	0	255	roi	3	DAPI
200306_J	LH	38h	A2	2	6	100399023	69870	0	255	inverse	3	DAPI
200306_J	LH	38h	B2	2	1	5802341	19646	0	255	roi	1	F4/80
200306_J	LH	38h	B2	2	2	104952805	28398	0	255	inverse	1	F4/80
200306_J	LH	38h	B2	2	3	5802341	18011	0	255	roi	2	IBA1
200306_J	LH	38h	B2	2	4	104952805	22445	0	255	inverse	2	IBA1
200306_J	LH	38h	B2	2	5	5802341	206965	0	255	roi	3	DAPI
200306_J	LH	38h	B2	2	6	104952805	80685	0	255	inverse	3	DAPI
200306_J	LH	38h	B2	2	7	5802341	4332	0	255	roi	7	CD27
200306_J	LH	38h	B2	2	8	104952805	1454	0	255	inverse	7	CD27
200306_J	LH	38h	C2	2	1	3261178	2290	0	255	roi	1	CD8
200306_J	LH	38h	C2	2	2	107493969	0.589	0	255	inverse	1	CD8
200306_J	LH	38h	C2	2	3	3261178	0.968	0	255	roi	2	CD4
200306_J	LH	38h	C2	2	4	107493969	0.370	0	255	inverse	2	CD4
200306_J	LH	38h	C2	2	5	3261178	204843	0	255	roi	3	DAPI
200306_J	LH	38h	C2	2	6	107493969	88150	0	255	inverse	3	DAPI
200306_J	LH	38h	A2	3	1	8118049	1217	0	255	roi	1	CD11c
200306_J	LH	38h	A2	3	2	102637097	0.272	0	255	inverse	1	CD11c
200306_J	LH	38h	A2	3	3	8118049	25830	0	255	roi	2	CD11b
200306_J	LH	38h	A2	3	4	102637097	2846	0	255	inverse	2	CD11b
200306_J	LH	38h	A2	3	5	8118049	227363	0	255	roi	3	DAPI
200306_J	LH	38h	A2	3	6	102637097	65770	0	255	inverse	3	DAPI
200306_J	LH	38h	B2	3	1	16240613	23381	0	255	roi	1	F4/80
200306_J	LH	38h	B2	3	2	94514533	23952	0	255	inverse	1	F4/80
200306_J	LH	38h	B2	3	3	16240613	28897	0	255	roi	2	IBA1
200306_J	LH	38h	B2	3	4	94514533	8651	0	255	inverse	2	IBA1
200306_J	LH	38h	B2	3	5	16240613	188664	0	255	roi	3	DAPI
200306_J	LH	38h	B2	3	6	94514533	73204	0	255	inverse	3	DAPI
200306_J	LH	38h	B2	3	7	16240613	6389	0	255	roi	7	CD27
200306_J	LH	38h	B2	3	8	94514533	1203	0	255	inverse	7	CD27
200306_J	LH	38h	C2	3	1	7524308	9777	0	255	roi	1	CD8
200306_J	LH	38h	C2	3	2	103230838	1013	0	255	inverse	1	CD8
200306_J	LH	38h	C2	3	3	7524308	55363	0	255	roi	2	CD4
200306_J	LH	38h	C2	3	4	103230838	1567	0	255	inverse	2	CD4
200306_J	LH	38h	C2	3	5	7524308	238713	0	255	roi	3	DAPI
200306_J	LH	38h	C2	3	6	103230838	75812	0	255	inverse	3	DAPI
200306_J	LH	38h	A2	4	1	6406697	0.725	0	255	roi	1	CD11c
200306_J	LH	38h	A2	4	2	104348449	0.110	0	255	inverse	1	CD11c
200306_J	LH	38h	A2	4	3	6406697	7501	0	255	roi	2	CD11b
200306_J	LH	38h	A2	4	4	104348449	0.593	0	255	inverse	2	CD11b
200306_J	LH	38h	A2	4	5	6406697	187179	0	255	roi	3	DAPI
200306_J	LH	38h	A2	4	6	104348449	49411	0	255	inverse	3	DAPI
200306_J	LH	38h	B2	4	1	4785179	57701	0	255	roi	1	F4/80
200306_J	LH	38h	B2	4	2	105969968	25186	0	255	inverse	1	F4/80
200306_J	LH	38h	B2	4	3	4785179	44735	0	255	roi	2	IBA1
200306_J	LH	38h	B2	4	4	105969968	15473	0	255	inverse	2	IBA1
200306_J	LH	38h	B2	4	5	4785179	209935	0	255	roi	3	DAPI
200306_J	LH	38h	B2	4	6	105969968	84847	0	255	inverse	3	DAPI
200306_J	LH	38h	B2	4	7	4785179	8157	0	255	roi	7	CD27
200306_J	LH	38h	B2	4	8	105969968	0.730	0	255	inverse	7	CD27
200306_J	LH	38h	C2	4	1	6227901	23478	0	255	roi	1	CD8
200306_J	LH	38h	C2	4	2	104527245	1257	0	255	inverse	1	CD8
200306_J	LH	38h	C2	4	3	6227901	66427	0	255	roi	2	CD4
200306_J	LH	38h	C2	4	4	104527245	3377	0	255	inverse	2	CD4
200306_J	LH	38h	C2	4	5	6227901	224707	0	255	roi	3	DAPI
200306_J	LH	38h	C2	4	6	104527245	70220	0	255	inverse	3	DAPI
200303_I	LH	38h	A1	1						roi	1	CD8
200303_I	LH	38h	A1	1						inverse	1	CD8
200303_I	LH	38h	A1	1						roi	2	CD4
200303_I	LH	38h	A1	1						inverse	2	CD4
200303_I	LH	38h	A1	1						roi	3	DAPI
200303_I	LH	38h	A1	1						inverse	3	DAPI
200303_I	LH	38h	B1	1	1	3919482	2661	0	255	roi	1	F4/80
200303_I	LH	38h	B1	1	2	106835665	24560	0	255	inverse	1	F4/80
200303_I	LH	38h	B1	1	3	3919482	7270	0	255	roi	2	IBA1
200303_I	LH	38h	B1	1	4	106835665	7281	0	255	inverse	2	IBA1
200303_I	LH	38h	B1	1	5	3919482	198206	0	255	roi	3	DAPI
200303_I	LH	38h	B1	1	6	106835665	44369	0	255	inverse	3	DAPI
200303_I	LH	38h	B1	1	7	3919482	1721	0	255	roi	7	CD27
200303_I	LH	38h	B1	1	8	106835665	0.846	0	255	inverse	7	CD27
200303_I	LH	38h	C1	1	1	1913517	6802	0	255	roi	1	CD11c
200303_I	LH	38h	C1	1	2	108841629	1737	0	255	inverse	1	CD11c
200303_I	LH	38h	C1	1	3	1913517	9054	0	255	roi	2	CD11b
200303_I	LH	38h	C1	1	4	108841629	1017	0	255	inverse	2	CD11b
200303_I	LH	38h	C1	1	5	1913517	250190	0	255	roi	3	DAPI
200303_I	LH	38h	C1	1	6	108841629	80767	0	255	inverse	3	DAPI
200303_I	LH	38h	A1	2	1	1425929	90544	0	255	roi	1	CD8
200303_I	LH	38h	A1	2	2	109329218	0.271	0	255	inverse	1	CD8
200303_I	LH	38h	A1	2	3	1425929	25538	0	255	roi	2	CD4
200303_I	LH	38h	A1	2	4	109329218	0.253	0	255	inverse	2	CD4
200303_I	LH	38h	A1	2	5	1425929	248068	0	255	roi	3	DAPI
200303_I	LH	38h	A1	2	6	109329218	86065	0	255	inverse	3	DAPI
200303_I	LH	38h	B1	2	1	4287345	152106	0	255	roi	1	F4/80
200303_I	LH	38h	B1	2	2	106467802	22323	0	255	inverse	1	F4/80
200303_I	LH	38h	B1	2	3	4287345	53490	0	255	roi	2	IBA1
200303_I	LH	38h	B1	2	4	106467802	5224	0	255	inverse	2	IBA1
200303_I	LH	38h	B1	2	5	4287345	208420	0	255	roi	3	DAPI
200303_I	LH	38h	B1	2	6	106467802	81716	0	255	inverse	3	DAPI
200303_I	LH	38h	B1	2	7	4287345	10553	0	255	roi	7	CD27
200303_I	LH	38h	B1	2	8	106467802	0.241	0	255	inverse	7	CD27
200303_I	LH	38h	C1	2	1	3385656	16217	0	255	roi	1	CD11c
200303_I	LH	38h	C1	2	2	107369490	0.760	0	255	inverse	1	CD11c
200303_I	LH	38h	C1	2	3	3385656	47772	0	255	roi	2	CD11b
200303_I	LH	38h	C1	2	4	107369490	0.261	0	255	inverse	2	CD11b
200303_I	LH	38h	C1	2	5	3385656	215408	0	255	roi	3	DAPI
200303_I	LH	38h	C1	2	6	107369490	46917	0	255	inverse	3	DAPI
200303_I	LH	38h	A2	1	1	5408468	12624	0	255	roi	1	CD11c
200303_I	LH	38h	A2	1	2	105346679	0.257	0	255	inverse	1	CD11c
200303_I	LH	38h	A2	1	3	5408468	21892	0	255	roi	2	CD11b
200303_I	LH	38h	A2	1	4	105346679	0.588	0	255	inverse	2	CD11b
200303_I	LH	38h	A2	1	5	5408468	200012	0	255	roi	3	DAPI
200303_I	LH	38h	A2	1	6	105346679	99404	0	255	inverse	3	DAPI
200303_I	LH	38h	B2	1	1	7999750	72545	0	255	roi	1	F4/80
200303_I	LH	38h	B2	1	2	102755397	7942	0	255	inverse	1	F4/80
200303_I	LH	38h	B2	1	3	7999750	73799	0	255	roi	2	IBA1
200303_I	LH	38h	B2	1	4	102755397	6469	0	255	inverse	2	IBA1
200303_I	LH	38h	B2	1	5	7999750	155815	0	255	roi	3	DAPI
200303_I	LH	38h	B2	1	6	102755397	45460	0	255	inverse	3	DAPI
200303_I	LH	38h	B2	1	7	7999750	23261	0	255	roi	7	CD27
200303_I	LH	38h	B2	1	8	102755397	0.476	0	255	inverse	7	CD27
200303_I	LH	38h	C2	1	1	5107835	34042	0	255	roi	1	CD8
200303_I	LH	38h	C2	1	2	105647312	1904	0	255	inverse	1	CD8
200303_I	LH	38h	C2	1	3	5107835	54645	0	255	roi	2	CD4
200303_I	LH	38h	C2	1	4	105647312	0.767	0	255	inverse	2	CD4
200303_I	LH	38h	C2	1	5	5107835	202858	0	255	roi	3	DAPI
200303_I	LH	38h	C2	1	6	105647312	57987	0	255	inverse	3	DAPI
200303_I	LH	38h	A2	2	1	5154045	2813	0	255	roi	1	CD11c
200303_I	LH	38h	A2	2	2	105601101	0.370	0	255	inverse	1	CD11c
200303_I	LH	38h	A2	2	3	5154045	7811	0	255	roi	2	CD11b
200303_I	LH	38h	A2	2	4	105601101	0.558	0	255	inverse	2	CD11b
200303_I	LH	38h	A2	2	5	5154045	165774	0	255	roi	3	DAPI
200303_I	LH	38h	A2	2	6	105601101	65425	0	255	inverse	3	DAPI
200303_I	LH	38h	B2	2	1	4166062	100420	0	255	roi	1	F4/80
200303_I	LH	38h	B2	2	2	106589085	30261	0	255	inverse	1	F4/80
200303_I	LH	38h	B2	2	3	4166062	51230	0	255	roi	2	IBA1
200303_I	LH	38h	B2	2	4	106589085	9482	0	255	inverse	2	IBA1
200303_I	LH	38h	B2	2	5	4166062	191981	0	255	roi	3	DAPI
200303_I	LH	38h	B2	2	6	106589085	46266	0	255	inverse	3	DAPI
200303_I	LH	38h	B2	2	7	4166062	42539	0	255	roi	7	CD27
200303_I	LH	38h	B2	2	8	106589085	0.490	0	255	inverse	7	CD27
200303_I	LH	38h	C2	2	1	3734850	15660	0	255	roi	1	CD8
200303_I	LH	38h	C2	2	2	107020296	0.450	0	255	inverse	1	CD8
200303_I	LH	38h	C2	2	3	3734850	17329	0	255	roi	2	CD4
200303_I	LH	38h	C2	2	4	107020296	1085	0	255	inverse	2	CD4
200303_I	LH	38h	C2	2	5	3734850	186654	0	255	roi	3	DAPI
200303_I	LH	38h	C2	2	6	107020296	65717	0	255	inverse	3	DAPI
200303_I	LH	38h	A2	3	1	2853468	1647	0	255	roi	1	CD11c
200303_I	LH	38h	A2	3	2	107901678	1257	0	255	inverse	1	CD11c
200303_I	LH	38h	A2	3	3	2853468	3582	0	255	roi	2	CD11b
200303_I	LH	38h	A2	3	4	107901678	0.871	0	255	inverse	2	CD11b
200303_I	LH	38h	A2	3	5	2853468	194000	0	255	roi	3	DAPI
200303_I	LH	38h	A2	3	6	107901678	98162	0	255	inverse	3	DAPI
200303_I	LH	38h	B2	3	1	1331632	16141	0	255	roi	1	F4/80
200303_I	LH	38h	B2	3	2	109423514	23139	0	255	inverse	1	F4/80
200303_I	LH	38h	B2	3	3	1331632	2902	0	255	roi	2	IBA1
200303_I	LH	38h	B2	3	4	109423514	6598	0	255	inverse	2	IBA1
200303_I	LH	38h	B2	3	5	1331632	226860	0	255	roi	3	DAPI
200303_I	LH	38h	B2	3	6	109423514	32269	0	255	inverse	3	DAPI
200303_I	LH	38h	B2	3	7	1331632	2078	0	255	roi	7	CD27
200303_I	LH	38h	B2	3	8	109423514	2215	0	255	inverse	7	CD27
200303_I	LH	38h	C2	3	1	3086317	2828	0	255	roi	1	CD8
200303_I	LH	38h	C2	3	2	107668830	1552	0	255	inverse	1	CD8
200303_I	LH	38h	C2	3	3	3086317	6382	0	255	roi	2	CD4
200303_I	LH	38h	C2	3	4	107668830	0.536	0	255	inverse	2	CD4
200303_I	LH	38h	C2	3	5	3086317	162278	0	255	roi	3	DAPI
200303_I	LH	38h	C2	3	6	107668830	65970	0	255	inverse	3	DAPI
200303_I	LH	38h	A2	4	1	5127824	0.121	0	255	roi	1	CD11c
200303_I	LH	38h	A2	4	2	105627322	1022	0	255	inverse	1	CD11c
200303_I	LH	38h	A2	4	3	5127824	7470	0	255	roi	2	CD11b
200303_I	LH	38h	A2	4	4	105627322	1871	0	255	inverse	2	CD11b
200303_I	LH	38h	A2	4	5	5127824	160022	0	255	roi	3	DAPI
200303_I	LH	38h	A2	4	6	105627322	74044	0	255	inverse	3	DAPI
200303_I	LH	38h	B2	4	1	4799464	9240	0	255	roi	1	F4/80
200303_I	LH	38h	B2	4	2	105955682	25539	0	255	inverse	1	F4/80
200303_I	LH	38h	B2	4	3	4799464	9578	0	255	roi	2	IBA1
200303_I	LH	38h	B2	4	4	105955682	10502	0	255	inverse	2	IBA1
200303_I	LH	38h	B2	4	5	4799464	182546	0	255	roi	3	DAPI
200303_I	LH	38h	B2	4	6	105955682	32714	0	255	inverse	3	DAPI
200303_I	LH	38h	B2	4	7	4799464	1563	0	255	roi	7	CD27
200303_I	LH	38h	B2	4	8	105955682	1959	0	255	inverse	7	CD27
200303_I	LH	38h	C2	4	1	5554731	1413	0	255	roi	1	CD8
200303_I	LH	38h	C2	4	2	105200415	1587	0	255	inverse	1	CD8
200303_I	LH	38h	C2	4	3	5554731	11462	0	255	roi	2	CD4
200303_I	LH	38h	C2	4	4	105200415	1630	0	255	inverse	2	CD4
200303_I	LH	38h	C2	4	5	5554731	219549	0	255	roi	3	DAPI
200303_I	LH	38h	C2	4	6	105200415	67782	0	255	inverse	3	DAPI
200303_I	LH	38h	A2	5	1	8412582	0.172	0	255	roi	1	CD11c
200303_I	LH	38h	A2	5	2	102342564	0.204	0	255	inverse	1	CD11c
200303_I	LH	38h	A2	5	3	8412582	3164	0	255	roi	2	CD11b
200303_I	LH	38h	A2	5	4	102342564	0.212	0	255	inverse	2	CD11b
200303_I	LH	38h	A2	5	5	8412582	204475	0	255	roi	3	DAPI
200303_I	LH	38h	A2	5	6	102342564	108304	0	255	inverse	3	DAPI
200303_I	LH	38h	B2	5	1	5245278	31232	0	255	roi	1	F4/80
200303_I	LH	38h	B2	5	2	105509868	30430	0	255	inverse	1	F4/80
200303_I	LH	38h	B2	5	3	5245278	14377	0	255	roi	2	IBA1
200303_I	LH	38h	B2	5	4	105509868	8442	0	255	inverse	2	IBA1
200303_I	LH	38h	B2	5	5	5245278	204568	0	255	roi	3	DAPI
200303_I	LH	38h	B2	5	6	105509868	70286	0	255	inverse	3	DAPI
200303_I	LH	38h	B2	5	7	5245278	0.845	0	255	roi	7	CD27
200303_I	LH	38h	B2	5	8	105509868	1210	0	255	inverse	7	CD27
200303_I	LH	38h	C2	5	1	11736422	8241	0	255	roi	1	CD8
200303_I	LH	38h	C2	5	2	99018724	1534	0	255	inverse	1	CD8
200303_I	LH	38h	C2	5	3	11736422	15379	0	255	roi	2	CD4
200303_I	LH	38h	C2	5	4	99018724	2444	0	255	inverse	2	CD4
200303_I	LH	38h	C2	5	5	11736422	126396	0	255	roi	3	DAPI
200303_I	LH	38h	C2	5	6	99018724	60741	0	255	inverse	3	DAPI
200303_I	LH	38h	A2	6	1	1505147	2917	0	255	roi	1	CD11c
200303_I	LH	38h	A2	6	2	109250000	1656	0	255	inverse	1	CD11c
200303_I	LH	38h	A2	6	3	1505147	5409	0	255	roi	2	CD11b
200303_I	LH	38h	A2	6	4	109250000	1149	0	255	inverse	2	CD11b
200303_I	LH	38h	A2	6	5	1505147	240407	0	255	roi	3	DAPI
200303_I	LH	38h	A2	6	6	109250000	75643	0	255	inverse	3	DAPI
200303_I	LH	38h	B2	6	1	1471268	29579	0	255	roi	1	F4/80
200303_I	LH	38h	B2	6	2	109283879	20967	0	255	inverse	1	F4/80
200303_I	LH	38h	B2	6	3	1471268	33144	0	255	roi	2	IBA1
200303_I	LH	38h	B2	6	4	109283879	14085	0	255	inverse	2	IBA1
200303_I	LH	38h	B2	6	5	1471268	232611	0	255	roi	3	DAPI
200303_I	LH	38h	B2	6	6	109283879	83736	0	255	inverse	3	DAPI
200303_I	LH	38h	B2	6	7	1471268	0.050	0	255	roi	7	CD27
200303_I	LH	38h	B2	6	8	109283879	1404	0	255	inverse	7	CD27
200303_I	LH	38h	C2	6	1	2490067	0.032	0	255	roi	1	CD8
200303_I	LH	38h	C2	6	2	108265079	0.446	0	255	inverse	1	CD8
200303_I	LH	38h	C2	6	3	2490067	9546	0	255	roi	2	CD4
200303_I	LH	38h	C2	6	4	108265079	1533	0	255	inverse	2	CD4
200303_I	LH	38h	C2	6	5	2490067	176030	0	255	roi	3	DAPI
200303_I	LH	38h	C2	6	6	108265079	57291	0	255	inverse	3	DAPI
